# Supplementary material for: Regulation of coordinated muscular relaxation in Drosophila larvae by a pattern-regulating intersegmental circuit
Source: Nat Commun. 2021 May 19;12:2943. doi: 10.1038/s41467-021-23273-y (PMC8134441; doi:10.1038/s41467-021-23273-y)
Supplement: Supplementary file 10 — Source Data [file 41467_2021_23273_MOESM10_ESM.xlsx]

## Sheet: Fig1
Fig1b					Fig1c
					Animal 1										Animal 2										Animal 3
	∆F/F				time (ms)	∆F/F			time (ms)						time (ms)	∆F/F			time (ms)						time (ms)	∆F/F			time (ms)
	Canon A3	Canon A4	Canon A5			Canon A3	Canon A4	Canon A5		aCC A2	aCC A3	aCC A4	aCC A5	aCC A6		Canon A3	Canon A4	Canon A5		aCC A2	aCC A3	aCC A4	aCC A5	aCC A6		Canon A3	Canon A4	Canon A5		aCC A2	aCC A3	aCC A4	aCC A5	aCC A6
	0.127366	0.137347	0.089814		0	0.0279695	0.0220978	0.042688	0.084	0.407875	0.332528	0.538514	0.191412	0.145198	0	0.0197762	0.00957024	0.0164722	0.101	0.0433462	0.0295655	0	0	0	0	0.00225239	0.0116562	0.00481282	0.103	0.131042	0.0302667	0.00137248	0	0.0422801
	0.131519	0.133455	0.0934585		0.181	0.0271817	0.0240047	0.0432446	0.273	0.404635	0.356948	0.539743	0.190007	0.145707	0.207	0.0194628	0.00941814	0.0166421	0.29	0.0420024	0.0286723	0	0	0	0.201	0.00215169	0.0117023	0.00542252	0.298	0.132151	0.0281831	0.000470719	0	0.0424031
	0.126828	0.140052	0.0972348		0.383	0.0269139	0.0251101	0.0427015	0.474	0.397673	0.399619	0.534899	0.18882	0.143691	0.4	0.0192401	0.0107659	0.0165241	0.484	0.0400032	0.0268861	0	0	0	0.394	0.00179183	0.0116893	0.00502839	0.486	0.13292	0.0255482	9.38637e-05	0	0.0421369
	0.126587	0.134736	0.102341		0.563	0.0262549	0.0255401	0.0421539	0.644	0.390958	0.438113	0.530052	0.186144	0.141993	0.583	0.0183175	0.0115934	0.0177109	0.685	0.0370553	0.0259783	0	0	0	0.581	0.00107888	0.0110425	0.00511205	0.67	0.133141	0.02243	0	0	0.0410327
	0.124248	0.127314	0.108214		0.754	0.0260559	0.0258969	0.0418513	0.832	0.381523	0.468753	0.524068	0.183972	0.139905	0.778	0.0173148	0.0111359	0.0177656	0.866	0.0340898	0.0242262	0	0	0	0.761	0.000914084	0.0104391	0.00514201	0.838	0.13403	0.0192462	0	0	0.0403164
	0.11953	0.120326	0.119437		0.926	0.0250966	0.0254171	0.0420665	1.007	0.372157	0.490541	0.516457	0.179747	0.13664	0.956	0.0162338	0.0117501	0.0182223	1.04	0.0308639	0.0231818	0	0	0.0154374	0.951	0.000410708	0.00961542	0.00447336	1.03	0.133589	0.0165924	0	0	0.039762
	0.122059	0.116476	0.128725		1.096	0.0244202	0.0242506	0.041295	1.176	0.360146	0.501829	0.507471	0.1756	0.133995	1.129	0.0158087	0.0120223	0.0177471	1.209	0.027697	0.0216842	0	0	0.0333099	1.122	0	0.00979101	0.00534734	1.2	0.133217	0.0139261	0	0	0.0385808
	0.123911	0.120236	0.124285		1.266	0.0244983	0.0244699	0.0410543	1.344	0.34855	0.511067	0.498801	0.171111	0.131321	1.299	0.0148615	0.012691	0.0174718	1.375	0.024439	0.0209695	0	0	0.0528111	1.29	1.40942e-06	0.00986832	0.00498315	1.363	0.134344	0.0116396	0.000653291	0	0.03758
	0.124188	0.115568	0.127479		1.433	0.0261203	0.0240784	0.0408585	1.516	0.335574	0.517125	0.488227	0.164927	0.128724	1.466	0.0139838	0.0147722	0.0176832	1.549	0.0216734	0.0209466	0	0	0.0729842	1.457	0.000885014	0.00961155	0.00635218	1.538	0.134735	0.00845504	0.0051153	0	0.0360588
	0.11947	0.123571	0.130114		1.608	0.0272781	0.0230484	0.0411867	1.69	0.323471	0.519471	0.478124	0.159005	0.125317	1.64	0.0135085	0.0167827	0.0181328	1.72	0.0194837	0.0208615	0	0	0.0917644	1.629	0.000814767	0.00940841	0.00707872	1.71	0.135712	0.00728391	0.0116199	0	0.0349049
	0.121148	0.113227	0.134705		1.781	0.0286304	0.0228206	0.0414685	1.86	0.313143	0.520747	0.468103	0.15227	0.121418	1.81	0.0136175	0.0185994	0.0188098	1.888	0.0171189	0.0213589	0	0	0.108941	1.801	0.00023485	0.00903152	0.00845457	1.875	0.138451	0.00660869	0.0185246	0	0.0327628
	0.114988	0.11011	0.141214		1.951	0.0289842	0.021565	0.041063	2.024	0.301783	0.518621	0.459473	0.146581	0.117252	1.979	0.012549	0.0201567	0.0188542	2.058	0.0154767	0.021865	0	0	0.126177	1.971	0	0.0087375	0.00986383	2.049	0.142889	0.00998072	0.0268393	0	0.030013
	0.114412	0.107059	0.132044		2.21	0.0292105	0.0204263	0.0420575	2.304	0.283448	0.515121	0.446011	0.1353	0.109233	2.148	0.0116967	0.022924	0.0194195	2.226	0.0146605	0.0236395	0	0	0.14296	2.138	0	0.00889415	0.010891	2.217	0.14589	0.0320818	0.0358901	0	0.0284074
	0.11277	0.102922	0.13651		2.395	0.0280022	0.0192632	0.0429815	2.476	0.27112	0.510814	0.437404	0.128089	0.104433	2.316	0.0112563	0.024146	0.0201147	2.393	0.0142352	0.0258232	0	0	0.157106	2.306	0	0.00975186	0.0124912	2.385	0.149066	0.0343746	0.0457519	0	0.0267163
	0.111394	0.0931511	0.136054		2.586	0.027237	0.0192295	0.0449854	2.665	0.258738	0.506229	0.429724	0.120573	0.0989785	2.482	0.0109757	0.0255071	0.0211861	2.56	0.0147002	0.0270479	0	0	0.167739	2.476	0	0.00947105	0.0135429	2.556	0.153037	0.037138	0.0585113	0.00482187	0.0237874
	0.104218	0.0935667	0.141146		2.756	0.0265476	0.0194633	0.0477691	2.833	0.249965	0.501365	0.423529	0.113719	0.0940573	2.65	0.0125741	0.0270261	0.0220434	2.732	0.0154646	0.0286567	0	0	0.175398	2.645	0	0.00936352	0.0138125	2.723	0.158617	0.041578	0.0715097	0.0115068	0.0222177
	0.105619	0.0831616	0.131328		2.929	0.0252736	0.0197792	0.0499711	3.008	0.241436	0.497942	0.419412	0.107916	0.089312	2.823	0.0138353	0.0290411	0.0224727	2.906	0.016741	0.0297884	0	0	0.178164	2.815	0	0.0102604	0.0155072	2.896	0.166872	0.0468397	0.0865545	0.0188712	0.0196891
	0.102311	0.0741263	0.124661		3.095	0.025713	0.0206799	0.0522335	3.171	0.234617	0.496518	0.415041	0.102675	0.0851597	2.996	0.0146238	0.0298027	0.0225014	3.076	0.0187034	0.0304268	0	0	0.177505	2.987	0	0.010043	0.0171977	3.068	0.175982	0.0542704	0.103605	0.0265481	0.0168424
	0.0971234	0.0767182	0.116834		3.262	0.0245868	0.0199095	0.0541593	3.34	0.228639	0.49393	0.412408	0.0979743	0.0815816	3.165	0.0154787	0.0309347	0.0232017	3.242	0.0206918	0.0308127	0	0	0.173115	3.159	0.000389065	0.0105876	0.0190838	3.237	0.184358	0.0609387	0.121252	0.0359761	0.0148206
	0.0855977	0.0719977	0.108455		3.431	0.0218365	0.0207383	0.0561661	3.514	0.222601	0.490175	0.40922	0.0945643	0.0779829	3.364	0.0164587	0.0310366	0.023621	3.444	0.0226598	0.0315588	0	0	0.165097	3.327	0	0.00961321	0.0206182	3.406	0.191585	0.0679397	0.139453	0.0445065	0.0117455
	0.0670363	0.0720227	0.101832		3.608	0.0206552	0.0205302	0.0587609	3.696	0.217471	0.487536	0.408509	0.0908622	0.0743687	3.532	0.0175631	0.0309816	0.0235751	3.61	0.0246958	0.0318554	0	0	0.153494	3.498	0	0.0102884	0.0223633	3.574	0.20156	0.0782849	0.158269	0.0536679	0.00903422
	0.057689	0.0633854	0.095833		3.786	0.0202754	0.0211871	0.060901	3.865	0.214456	0.48954	0.408255	0.087692	0.0710867	3.701	0.0180039	0.0309592	0.0230984	3.78	0.0270823	0.032595	0	0	0.144808	3.673	0	0.0103367	0.0241194	3.753	0.20917	0.0869414	0.177204	0.0652749	0.00723067
	0.0572113	0.0630419	0.0813955		3.954	0.020562	0.0215716	0.0640821	4.032	0.212043	0.493319	0.410672	0.0854583	0.0682215	3.869	0.0197813	0.0304883	0.0226802	3.946	0.0278075	0.0331084	0	0.00260679	0.134011	3.844	0	0.0110909	0.025336	3.924	0.215735	0.0921447	0.195999	0.0760735	0.00622356
	0.0459623	0.0580692	0.0710839		4.123	0.019541	0.0216549	0.0662547	4.203	0.20931	0.492778	0.41088	0.0821658	0.0661585	4.036	0.0214508	0.0292121	0.021909	4.114	0.0294918	0.0321734	0	0.0123482	0.122278	4.014	0	0.010612	0.026265	4.092	0.220515	0.0945584	0.213732	0.086871	0.00453401
	0.0343878	0.0677067	0.0680175		4.294	0.018008	0.0211351	0.0679598	4.37	0.204612	0.495433	0.4124	0.0805122	0.0641724	4.204	0.0228202	0.0279766	0.0219963	4.283	0.0312571	0.0304557	0	0.0200169	0.11809	4.181	0	0.011053	0.0276637	4.259	0.223613	0.094606	0.230614	0.0981167	0.00392705
	0.0363676	0.0630775	0.0567073		4.462	0.0184036	0.0210708	0.0694764	4.54	0.20085	0.494768	0.412263	0.079615	0.0638452	4.372	0.0239268	0.0273635	0.0220317	4.449	0.031821	0.0283754	0	0.0252977	0.115304	4.347	0	0.0111013	0.0289771	4.426	0.227681	0.0915751	0.245925	0.108739	0.00386156
	0.0350892	0.0644994	0.0434546		4.632	0.0183107	0.0213145	0.0699684	4.709	0.19884	0.496129	0.410887	0.0788627	0.0635028	4.541	0.0246221	0.0268352	0.0219093	4.622	0.0316521	0.0256665	0.00338376	0.0279784	0.110043	4.513	0	0.0110864	0.0304702	4.59	0.229599	0.0833878	0.259401	0.118675	0.00289998
	0.0292817	0.0568986	0.0309218		4.799	0.0175523	0.0213589	0.0712367	4.879	0.197801	0.495597	0.405138	0.0771802	0.061826	4.711	0.0257666	0.0263411	0.0211176	4.788	0.0315903	0.0231183	0.00636504	0.0278695	0.104978	4.682	0	0.0110427	0.0316546	4.761	0.230727	0.0759559	0.271218	0.128068	0.00332102
	0.028253	0.043784	0.0219165		4.97	0.0172405	0.0214339	0.0720209	5.042	0.196694	0.492249	0.396979	0.0749743	0.0606149	4.878	0.0260774	0.0246231	0.0202013	4.955	0.0315823	0.0187601	0.00702193	0.0266494	0.100023	4.85	0	0.0104618	0.0317509	4.929	0.23122	0.0692933	0.281585	0.135936	0.00336952
	0.0350841	0.0375119	0.0172186		5.139	0.0158839	0.020118	0.0708909	5.219	0.199599	0.480681	0.385734	0.0721244	0.0596249	5.044	0.0262063	0.0228167	0.0188199	5.122	0.0304383	0.0153503	0.0071678	0.0477256	0.0968994	5.032	0	0.0107704	0.032725	5.109	0.22941	0.06585	0.290117	0.14328	0.00430614
	0.0376514	0.0328328	0.00356191		5.309	0.014261	0.0188368	0.0698787	5.381	0.198571	0.468813	0.372472	0.0692271	0.057824	5.214	0.0264914	0.0210521	0.0175755	5.287	0.0294252	0.0133782	0.00668332	0.0678112	0.0961547	5.199	0	0.0115022	0.031853	5.278	0.22375	0.0677148	0.295468	0.148549	0.00534895
	0.0433134	0.0328866	0		5.474	0.0137051	0.0178893	0.0686851	5.552	0.196185	0.453434	0.358539	0.0665117	0.0556208	5.377	0.0247917	0.0196275	0.0142343	5.455	0.0286234	0.0129613	0.0046671	0.0877125	0.0950755	5.371	0	0.0112843	0.0316949	5.45	0.218794	0.0769526	0.298221	0.151815	0.00565461
	0.0607703	0.0295507	0		5.642	0.0124124	0.0172488	0.0653919	5.719	0.197886	0.434975	0.341756	0.0640298	0.0530991	5.548	0.0232092	0.018425	0.0125494	5.627	0.0269097	0.0129894	0.00201924	0.107372	0.0923608	5.54	0.000329657	0.0110862	0.0313236	5.613	0.212174	0.0966263	0.298196	0.153484	0.0057004
	0.0662101	0.0333916	0.00570552		5.809	0.0110155	0.0156491	0.0617599	5.891	0.198689	0.419973	0.325701	0.0618474	0.0505555	5.719	0.0223648	0.017013	0.011398	5.798	0.0260391	0.0120448	0.00803122	0.126096	0.0892884	5.707	0.00144681	0.0101884	0.0297461	5.787	0.203829	0.130834	0.296856	0.15398	0.00640967
	0.0655459	0.0287935	0.00542757		5.982	0.0108084	0.013991	0.0578835	6.061	0.200243	0.405537	0.310558	0.059085	0.0491341	5.889	0.0216021	0.0160813	0.0108546	5.969	0.0268105	0.0125281	0.0195418	0.146227	0.0890566	5.877	0.00289547	0.0102106	0.0289079	5.955	0.196131	0.174025	0.292027	0.152869	0.00671637
	0.0669048	0.029404	0		6.153	0.00945922	0.0139004	0.0546197	6.225	0.201168	0.390706	0.295127	0.0569919	0.0476038	6.059	0.0203866	0.0169437	0.0103301	6.138	0.0265919	0.0134448	0.0305259	0.165254	0.0915568	6.047	0.00557592	0.0107408	0.0277954	6.123	0.189708	0.2312	0.285553	0.148965	0.00761488
	0.0762152	0.0351588	0		6.317	0.00862451	0.0127227	0.0515158	6.395	0.200741	0.375413	0.280781	0.0541823	0.0463485	6.227	0.0204187	0.0179222	0.0100822	6.306	0.0262595	0.0149616	0.0419583	0.184012	0.0937901	6.218	0.00761465	0.0112643	0.0268278	6.295	0.183775	0.299841	0.276893	0.144095	0.00747149
	0.0862619	0.0376094	0.00453893		6.483	0.00837879	0.0117777	0.0499277	6.562	0.200971	0.361103	0.268067	0.0505515	0.0445918	6.397	0.0200717	0.0180802	0.0102584	6.474	0.0272078	0.017354	0.0521942	0.204728	0.0973482	6.384	0.0103465	0.0122872	0.0253298	6.463	0.179678	0.376266	0.265156	0.137648	0.0076785
	0.0911981	0.0324936	0.00309168		6.652	0.00767732	0.0108264	0.0481675	6.731	0.201479	0.347537	0.255357	0.0484392	0.043302	6.563	0.0190397	0.0170451	0.00915233	6.642	0.0283173	0.0186785	0.0617178	0.222917	0.101001	6.553	0.0144779	0.0129731	0.025135	6.625	0.179258	0.458574	0.253064	0.130235	0.00802603
	0.100996	0.0328105	0		6.824	0.00837225	0.0109864	0.0470098	6.902	0.201576	0.334949	0.242921	0.0459873	0.0424721	6.735	0.0187908	0.0182228	0.00908334	6.814	0.0282561	0.0198391	0.0721129	0.24422	0.106234	6.719	0.0177652	0.0133605	0.0230442	6.799	0.183833	0.551937	0.237964	0.120888	0.00788002
	0.100032	0.0312432	0		6.992	0.00930108	0.0109073	0.0461843	7.07	0.200521	0.324176	0.233814	0.0450278	0.0411191	6.905	0.0196	0.0196132	0.00940569	6.984	0.0287815	0.0198155	0.08317	0.265722	0.112377	6.89	0.0208145	0.0134336	0.0210914	6.969	0.192999	0.646507	0.222206	0.110221	0.00765285
	0.103382	0.0278225	0		7.159	0.00888208	0.0121587	0.0453134	7.238	0.198207	0.31385	0.224385	0.0432619	0.0414651	7.072	0.0188617	0.0201447	0.00932347	7.152	0.0285758	0.0205072	0.0942268	0.287032	0.119224	7.059	0.0236282	0.0141314	0.0196067	7.138	0.20944	0.740201	0.204631	0.0988805	0.00723731
	0.104119	0.0242654	0.00459448		7.328	0.00938357	0.0124237	0.0438689	7.409	0.199431	0.307118	0.214746	0.0430641	0.0406385	7.244	0.019372	0.02179	0.00903416	7.323	0.0289642	0.0224616	0.109226	0.312143	0.127764	7.228	0.0262918	0.0145843	0.017019	7.307	0.229925	0.83034	0.187523	0.0867187	0.00655916
	0.103293	0.0206684	0.0192629		7.499	0.00933429	0.012716	0.043906	7.596	0.204553	0.301684	0.208381	0.042056	0.0405174	7.414	0.0201954	0.0224283	0.0098377	7.492	0.0293869	0.0253196	0.127382	0.342735	0.138043	7.456	0.0308173	0.0148259	0.0152687	7.533	0.265376	0.92966	0.164692	0.0729169	0.00578391
	0.100261	0.0248513	0.0266161		7.691	0.00953629	0.0129923	0.0430209	7.768	0.213015	0.300883	0.207039	0.0428355	0.040344	7.581	0.0218178	0.023445	0.00909378	7.658	0.0298831	0.0282035	0.149763	0.38324	0.150343	7.624	0.0328961	0.0152397	0.013673	7.698	0.297153	0.996116	0.148769	0.0625727	0.00528009
	0.0884831	0.0269861	0.0339831		7.859	0.00897187	0.0132194	0.0428936	7.94	0.221344	0.299362	0.206066	0.0426681	0.0401638	7.748	0.0236887	0.02519	0.00945888	7.826	0.0310923	0.0318739	0.17178	0.418767	0.161152	7.793	0.035163	0.0155241	0.0119082	7.873	0.33309	1.05294	0.131482	0.0514379	0.00488966
	0.0838738	0.0227367	0.0323787		8.03	0.00852177	0.0140214	0.0428091	8.109	0.230794	0.304833	0.208753	0.0431932	0.040793	7.915	0.0251189	0.0283563	0.00987522	7.992	0.0307553	0.0358449	0.194381	0.453173	0.170259	7.964	0.0374734	0.0156206	0.00990254	8.041	0.371702	1.09299	0.116044	0.0427416	0.0043772
	0.0779087	0.0265942	0.0315249		8.199	0.00824581	0.0148189	0.042837	8.279	0.237826	0.315809	0.215984	0.0440361	0.0407449	8.081	0.0260616	0.0293466	0.0100369	8.16	0.0309864	0.0398531	0.219541	0.491412	0.18116	8.13	0.0391097	0.0157936	0.00866478	8.209	0.412585	1.11776	0.10197	0.0346802	0.00388348
	0.0724938	0.0265167	0.0307318		8.368	0.00887343	0.014968	0.0421614	8.448	0.240161	0.324908	0.223032	0.0437636	0.0398443	8.25	0.0264297	0.0312848	0.00976146	8.327	0.0322146	0.0453873	0.245073	0.530715	0.193179	8.303	0.0406659	0.0149423	0.00761322	8.382	0.452595	1.12407	0.0864521	0.0278989	0.00285208
	0.066278	0.0392191	0.033341		8.541	0.00899019	0.0148798	0.0416892	8.621	0.244848	0.343739	0.237766	0.0440947	0.0396527	8.418	0.0271122	0.0328145	0.00993578	8.497	0.0322611	0.0500257	0.272829	0.570403	0.205375	8.472	0.0414655	0.0145326	0.00687266	8.549	0.489987	1.11516	0.0732999	0.0224813	0.00208132
	0.0531856	0.0325331	0.0358713		8.711	0.0095984	0.0161151	0.043066	8.792	0.248837	0.363502	0.25245	0.0437464	0.0393266	8.585	0.0277057	0.0343624	0.0100466	8.664	0.0320791	0.0554594	0.298724	0.609995	0.215188	8.639	0.0405592	0.013972	0.00589556	8.72	0.525037	1.08833	0.0606041	0.0171822	0.000951533
	0.0410321	0.03357	0.0403537		8.881	0.00942586	0.0158028	0.0424815	8.972	0.253773	0.388499	0.271591	0.0442009	0.0392054	8.754	0.0280277	0.0351153	0.0103055	8.831	0.0327791	0.0618166	0.323848	0.651573	0.22398	8.81	0.039447	0.0130134	0.0049661	8.887	0.55396	1.04598	0.049163	0.0144626	0.000584294
	0.0366922	0.0360248	0.0408854		9.061	0.00954667	0.0161364	0.0433187	9.138	0.26006	0.416973	0.291836	0.0443923	0.0387853	8.922	0.0281781	0.0371546	0.0101506	9	0.0330778	0.0678347	0.348584	0.694216	0.231361	8.975	0.0381338	0.0119321	0.00470039	9.052	0.576237	0.989381	0.038587	0.0122194	0.000375042
	0.0267293	0.0386205	0.0444842		9.228	0.00936881	0.0163515	0.0441846	9.307	0.264553	0.448188	0.314181	0.0441584	0.0382208	9.089	0.0277489	0.037263	0.0103707	9.162	0.0327165	0.0741307	0.371585	0.733708	0.237809	9.144	0.0369429	0.0107676	0.00494376	9.222	0.591383	0.918917	0.0293529	0.00950337	0
	0.0212631	0.0342039	0.0418157		9.395	0.0101588	0.016821	0.0461587	9.468	0.269816	0.478402	0.337711	0.0442154	0.0367803	9.258	0.0276868	0.0380104	0.0100409	9.335	0.0330243	0.079562	0.393939	0.777809	0.244954	9.312	0.0355264	0.00942294	0.00430466	9.392	0.599239	0.839624	0.0220987	0.00803946	0.000121616
	0.0207306	0.0348393	0.0394347		9.561	0.0100971	0.0172774	0.0481944	9.641	0.274331	0.508019	0.36205	0.043174	0.0350022	9.426	0.0277908	0.0386852	0.0092988	9.521	0.032528	0.0847953	0.413386	0.820122	0.251082	9.482	0.03239	0.00869016	0.00366404	9.561	0.600475	0.754147	0.0159959	0.00603427	6.73678e-05
	0.0253042	0.0264241	0.0370939		9.731	0.00982938	0.0175911	0.0501464	9.811	0.27584	0.538093	0.387817	0.0427549	0.0331042	9.614	0.0280952	0.0392724	0.0091349	9.692	0.0321716	0.0894111	0.430707	0.85696	0.254925	9.652	0.0295026	0.00828657	0.00422577	9.733	0.59346	0.662724	0.0122256	0.00479789	0
	0.0263173	0.0268325	0.0389307		9.901	0.0102005	0.0175291	0.0526106	9.981	0.277201	0.566132	0.411593	0.0424239	0.0304996	9.781	0.0279852	0.0388399	0.00859488	9.861	0.0320845	0.0932377	0.441439	0.891291	0.256929	9.826	0.025914	0.00714159	0.00456827	9.906	0.577275	0.571942	0.00987664	0.00317468	0
	0.0266506	0.0222874	0.0321461		10.069	0.00992001	0.0166679	0.0533036	10.148	0.277392	0.591327	0.431464	0.0438377	0.0291038	9.952	0.0285467	0.0392701	0.00858937	10.033	0.0329307	0.0968819	0.450041	0.918421	0.257657	9.999	0.0229088	0.00619876	0.00460194	10.077	0.552465	0.484501	0.00858324	0.00198118	0.00016004
	0.0146057	0.0206722	0.0228578		10.238	0.008553	0.0166358	0.0546786	10.323	0.273966	0.608382	0.44781	0.0453933	0.0265397	10.121	0.0279613	0.0392357	0.00831031	10.197	0.0328181	0.100023	0.455975	0.942351	0.257803	10.166	0.0188172	0.00449518	0.00515733	10.245	0.521145	0.406124	0.00780395	0.000897991	0
	0.0110668	0.0218446	0.0203265		10.413	0.00858764	0.0159874	0.0558042	10.494	0.269196	0.610716	0.459588	0.0475186	0.0246976	10.288	0.0279677	0.038921	0.00737568	10.366	0.0326347	0.101511	0.459136	0.962976	0.256726	10.336	0.0166197	0.00403432	0.00528762	10.413	0.485113	0.337246	0.00672779	0	2.87554e-05
	0.00849368	0.0147416	0.0189606		10.582	0.0084934	0.0154148	0.0565009	10.662	0.263513	0.60631	0.468882	0.0495702	0.0229817	10.454	0.0282362	0.0385998	0.00700483	10.528	0.0315055	0.10213	0.46094	0.980385	0.253427	10.502	0.0131732	0.00270974	0.00505597	10.583	0.444014	0.278002	0.00582687	0.000258158	0.000376021
	0.00916955	0.0127792	0.0178015		10.752	0.00884492	0.0156609	0.0570554	10.83	0.25508	0.590613	0.472213	0.0517825	0.0218073	10.621	0.0281617	0.0376217	0.00664376	10.7	0.0319997	0.102302	0.458158	0.990295	0.250287	10.675	0.0108022	0.000961704	0.00450517	10.795	0.390097	0.215037	0.00561093	0.000292559	0.000518602
	0	0.0102624	0.0240414		10.92	0.00879093	0.0145774	0.0566159	10.999	0.245419	0.56414	0.470092	0.0542132	0.0205545	10.792	0.0290345	0.0369904	0.00650869	10.873	0.0322881	0.100361	0.452997	0.992803	0.247826	10.886	0.00846573	0	0.00367426	10.964	0.340114	0.179518	0.00584763	0.000436934	0
	0.00262887	0.0151038	0.0273403		11.092	0.00812573	0.0142159	0.0554526	11.171	0.230136	0.532491	0.463708	0.0574601	0.0189834	11.064	0.0295523	0.036171	0.00689072	11.144	0.03268	0.0973813	0.442966	0.986237	0.243451	11.053	0.00727642	0	0.00396113	11.132	0.292691	0.152114	0.00499673	0.000494201	0
	0.00483289	0.0123323	0.0292513		11.262	0.00785268	0.0148294	0.0552916	11.342	0.215302	0.500225	0.456089	0.0606295	0.0174139	11.237	0.0309452	0.0371246	0.00761512	11.316	0.0326147	0.0951573	0.432755	0.979834	0.241077	11.224	0.00595106	0.000199127	0.00363027	11.299	0.248302	0.130628	0.00351438	0.000517808	0
	0	0.0200255	0.0340244		11.433	0.00750505	0.0144986	0.0544779	11.513	0.199685	0.469713	0.44472	0.0633418	0.0174238	11.408	0.0308718	0.0367653	0.00775729	11.484	0.0318648	0.0922266	0.421718	0.967648	0.237527	11.394	0.00564727	0.000218662	0.00280924	11.466	0.204673	0.113884	0.00226312	0.0013298	0
	0	0.0146479	0.0299355		11.602	0.00675744	0.01435	0.0543588	11.691	0.179642	0.442238	0.433544	0.0655465	0.0166228	11.577	0.0311594	0.0365083	0.00802801	11.656	0.0312424	0.0903843	0.41042	0.956823	0.235724	11.563	0.00475509	0.00126483	0.00253326	11.645	0.16352	0.101331	0.00177793	0.00167722	0
	0	0.0121589	0.0369594		11.78	0.00652276	0.0135369	0.0534798	11.86	0.156919	0.422936	0.422467	0.0671275	0.0173777	11.746	0.0307801	0.0351539	0.00760902	11.825	0.0305856	0.0880195	0.399109	0.94433	0.233498	11.738	0.00366792	0.00221912	0.00227818	11.814	0.129762	0.0935565	0.00219177	0.00251669	0
	0	0.0126103	0.0375856		11.95	0.00568141	0.013189	0.0517456	12.029	0.132843	0.409364	0.41129	0.0690134	0.0180065	11.915	0.0310578	0.0344017	0.00833953	11.988	0.0300771	0.0870887	0.388319	0.931775	0.231317	11.904	0.00288245	0.00313572	0.00266931	11.977	0.101247	0.0864523	0.00161678	0.00205963	0.000303818
	0.00258472	0.00916658	0.038275		12.118	0.00564909	0.0133577	0.0519468	12.197	0.109921	0.409576	0.402575	0.070363	0.0179262	12.084	0.0315425	0.0332903	0.00734982	12.164	0.0301496	0.0857836	0.378229	0.917933	0.230624	12.073	0.00153638	0.00428026	0.00158121	12.154	0.0738737	0.0805122	0.00135258	0.0012078	0.00256662
	0.00762812	0.00590668	0.044988		12.287	0.00671175	0.0141525	0.0513204	12.36	0.0879292	0.414879	0.393757	0.0705467	0.0174912	12.257	0.0300016	0.0319871	0.00593183	12.339	0.0300098	0.0838038	0.368601	0.908299	0.230513	12.244	0.000789481	0.00462672	0.0017201	12.322	0.0546418	0.0751373	0.000589277	0	0.00441751
	0.0103854	0.0113021	0.0470441		12.455	0.00744108	0.014525	0.0496467	12.534	0.0755478	0.438539	0.385438	0.0703935	0.0172307	12.429	0.0297733	0.0310993	0.00554611	12.51	0.0290217	0.0825761	0.362388	0.904947	0.232039	12.414	0.000689107	0.00504752	0.000952042	12.494	0.0386377	0.0718575	0.000246044	0	0.00768442
	0.00425104	0.0216185	0.0521945		12.624	0.00798099	0.014789	0.047464	12.703	0.0730976	0.472596	0.37896	0.0687736	0.0173187	12.601	0.0294401	0.0303299	0.00546813	12.679	0.02922	0.0827427	0.359905	0.903558	0.235111	12.585	0	0.00501287	0	12.663	0.0280112	0.0680335	0	0	0.0111885
	0.00421383	0.004562	0.045789		12.794	0.00925359	0.0155769	0.0454975	12.874	0.0834692	0.520807	0.372714	0.0668431	0.0163982	12.77	0.0290572	0.0301926	0.00567274	12.848	0.0305765	0.0846032	0.35995	0.907971	0.239545	12.754	0	0.0062062	1.50815e-05	12.832	0.0218353	0.0640607	0	0	0.0167098
	0.0083568	0.00312912	0.0492187		12.965	0.0097705	0.0171528	0.0428279	13.055	0.110471	0.584948	0.366284	0.0638601	0.0161853	12.938	0.0274765	0.0301434	0.00641668	13.011	0.0309399	0.0867764	0.362517	0.914016	0.244818	12.924	0.000492	0.00762072	0	13.004	0.0174503	0.0614724	0.000238665	0	0.0227408
	0.0149951	0.0027558	0.0507073		13.143	0.0114242	0.0182669	0.0412828	13.221	0.145016	0.653307	0.361364	0.0598745	0.0156818	13.107	0.0270439	0.0302029	0.00762453	13.18	0.030986	0.088588	0.368272	0.921225	0.247206	13.097	0	0.00715598	0	13.176	0.014847	0.0577334	0	0	0.0290908
	0.0173479	0.00422444	0.0564558		13.312	0.013371	0.0191002	0.038838	13.388	0.201456	0.729319	0.356911	0.0555355	0.0154378	13.272	0.0262699	0.0302328	0.00808971	13.35	0.0326781	0.090676	0.375657	0.928216	0.251076	13.267	0	0.00724519	0	13.346	0.0134721	0.0544732	0	0	0.0364668
	0.0181427	0.00969542	0.0495511		13.479	0.0147906	0.0209434	0.0366653	13.56	0.274386	0.811137	0.349855	0.0505945	0.0146766	13.439	0.0252432	0.0299981	0.007454	13.517	0.0338379	0.0919195	0.380782	0.928728	0.254468	13.435	0.00117159	0.00754115	9.40101e-05	13.514	0.0125362	0.0521192	0	0	0.0452188
	0.0283262	0.0219983	0.0521941		13.652	0.0169131	0.0227603	0.034849	13.73	0.360738	0.892717	0.342717	0.0456612	0.0133722	13.605	0.0246934	0.0301603	0.00745081	13.678	0.0342432	0.092215	0.384459	0.927793	0.256557	13.602	0.00153132	0.0077737	0.000842492	13.716	0.0109757	0.0506838	0	0	0.0568785
	0.0287366	0.0212839	0.0508705		13.824	0.0191447	0.0245449	0.0340948	13.905	0.460003	0.975267	0.335756	0.0414046	0.0130681	13.772	0.0231095	0.0292638	0.00728007	13.851	0.0356133	0.0933263	0.385273	0.925665	0.258818	13.806	0.00119499	0.00742828	0.00243411	13.887	0.00917425	0.0501112	0	0	0.0674848
	0.0277694	0.0307677	0.0531092		13.994	0.0205102	0.0264981	0.032411	14.071	0.567421	1.04542	0.325929	0.0365214	0.0131038	13.941	0.0212938	0.0292431	0.00690801	14.017	0.0363635	0.0948338	0.387725	0.927822	0.259199	13.977	0.00192077	0.00747356	0.00379373	14.054	0.00995564	0.0499733	0	0	0.0777318
	0.0261101	0.0371876	0.0524291		14.16	0.0225779	0.0274367	0.0316199	14.24	0.686923	1.10983	0.314718	0.0333063	0.0124471	14.109	0.0207773	0.0287015	0.00738731	14.186	0.0371776	0.0972111	0.391004	0.932893	0.26091	14.145	0.00252546	0.0069257	0.00445801	14.225	0.00697027	0.046238	0	0.00226405	0.0891797
	0.0253263	0.0484993	0.0539829		14.331	0.0239874	0.0289903	0.0313156	14.422	0.817579	1.16193	0.301159	0.0289715	0.0118322	14.276	0.0205098	0.0280516	0.00791685	14.353	0.0377862	0.0987336	0.395907	0.941319	0.262783	14.321	0.00307286	0.00667284	0.00690973	14.399	0.00523843	0.0436566	0	0.0253512	0.100305
	0.0253902	0.0539638	0.0537852		14.51	0.0255705	0.0299237	0.0299383	14.587	0.938558	1.19743	0.286886	0.0251815	0.0102895	14.444	0.0199633	0.0268734	0.00798067	14.521	0.0389957	0.100609	0.400368	0.952249	0.263563	14.488	0.00320503	0.0071963	0.0085858	14.568	0.00297204	0.0391206	0	0.0480565	0.110405
	0.0194733	0.0568622	0.0546395		14.677	0.027612	0.0301307	0.0297679	14.755	1.05859	1.213	0.268351	0.0213	0.00868615	14.611	0.0200072	0.0269061	0.00862245	14.689	0.0406296	0.102871	0.407681	0.963789	0.26618	14.659	0.00360344	0.00702059	0.00996459	14.732	0.000773887	0.0351945	0	0.0719806	0.120809
	0.0247036	0.0533428	0.0482704		14.844	0.0292753	0.0310574	0.0289211	14.924	1.17621	1.21326	0.249036	0.0189649	0.007355	14.778	0.019821	0.0277297	0.00975436	14.851	0.0407669	0.10382	0.415176	0.972496	0.268666	14.828	0.00307911	0.0063458	0.0105421	14.906	0.000107869	0.0313894	0	0.0980882	0.130811
	0.0241075	0.0597488	0.0434981		15.013	0.0309922	0.0305682	0.0275691	15.092	1.28449	1.19467	0.228114	0.0177827	0.00620908	14.945	0.0196866	0.027035	0.00991305	15.025	0.0408061	0.104887	0.422899	0.983911	0.271424	14.996	0.00204316	0.00676692	0.012051	15.076	0	0.0296078	0	0.126094	0.141259
	0.0200576	0.0623645	0.0361797		15.183	0.0321941	0.0305778	0.0267382	15.263	1.38137	1.15698	0.205043	0.0158687	0.00517819	15.114	0.0198543	0.0275465	0.0107054	15.192	0.0413566	0.107201	0.431785	0.995826	0.274527	15.165	0.00222155	0.00650207	0.0129845	15.243	0	0.0269119	0	0.153928	0.151761
	0.0274017	0.0653642	0.0371545		15.353	0.0327968	0.0303466	0.0253756	15.432	1.46113	1.10525	0.18289	0.0142255	0.00440449	15.282	0.0199877	0.0279524	0.0113296	15.362	0.0415825	0.107897	0.439701	1.00837	0.277184	15.333	0.00311303	0.00702915	0.014446	15.414	0	0.0272144	0	0.182837	0.161356
	0.016091	0.0602876	0.0382019		15.523	0.0344497	0.0294059	0.0245325	15.602	1.52365	1.03891	0.159181	0.0125176	0.00354801	15.452	0.0195809	0.0276099	0.0115259	15.531	0.0425217	0.109855	0.447041	1.02007	0.279103	15.503	0.00194088	0.00670201	0.0145782	15.582	0	0.0295897	0	0.210703	0.169321
	0.0130144	0.0586885	0.034966		15.691	0.0341231	0.0276968	0.0225	15.779	1.5681	0.960322	0.135596	0.0118201	0.00302163	15.62	0.0202113	0.0280285	0.0124555	15.698	0.0433081	0.111609	0.453221	1.0316	0.281993	15.676	0.0017026	0.00635539	0.0153453	15.753	0	0.0328998	0.0022825	0.238486	0.17795
	0.0128089	0.057749	0.0353096		15.87	0.0339995	0.0257911	0.0205534	15.95	1.59032	0.873277	0.112473	0.0108437	0.002587	15.789	0.0204125	0.0289185	0.0126143	15.868	0.0431721	0.113148	0.458075	1.03974	0.284434	15.842	0.00217042	0.00634445	0.0161169	15.923	0	0.038088	0.013614	0.265958	0.183934
	0.013138	0.0601816	0.0360958		16.039	0.0326875	0.0239914	0.019631	16.117	1.58877	0.783746	0.094046	0.00970393	0.00325348	15.957	0.0202389	0.0284958	0.0130132	16.036	0.0417776	0.114073	0.460161	1.04405	0.286003	16.015	0.0038333	0.00790234	0.0183655	16.095	0	0.0444006	0.0243183	0.290987	0.18999
	0.00278602	0.0511197	0.0343094		16.206	0.0326275	0.0223372	0.0184795	16.284	1.56714	0.692035	0.0776177	0.00894033	0.00308289	16.125	0.0201982	0.0293129	0.0130199	16.201	0.040656	0.114262	0.462222	1.04571	0.286468	16.183	0.0038063	0.00841739	0.0189532	16.263	0.00735236	0.0508218	0.0344268	0.313793	0.194615
	0	0.0494986	0.0391577		16.385	0.03025	0.0205006	0.0167589	16.463	1.52104	0.600314	0.0639511	0.00761415	0.0025173	16.292	0.0196578	0.0290134	0.0120413	16.38	0.0394881	0.114227	0.463084	1.04677	0.287531	16.354	0.00312557	0.00917743	0.0192203	16.428	0.0150581	0.057864	0.0449732	0.333741	0.197523
	0	0.0506351	0.0418263		16.553	0.028963	0.0181816	0.0156649	16.631	1.45933	0.522543	0.0552563	0.00700482	0.00215859	16.479	0.020224	0.0295321	0.0120678	16.559	0.0388323	0.114566	0.463039	1.04427	0.287542	16.521	0.00332705	0.00954037	0.0193462	16.601	0.0233258	0.0647387	0.0549055	0.35122	0.199691
	0.00010539	0.0534553	0.0401058		16.721	0.0268637	0.0158346	0.0148091	16.8	1.37965	0.450408	0.0465783	0.0064334	0.00269526	16.65	0.0196557	0.0291175	0.0104762	16.731	0.0374873	0.114141	0.45888	1.03977	0.287459	16.694	0.00321306	0.00982755	0.0192085	16.772	0.0305148	0.0730395	0.0625681	0.364201	0.200389
	0.00170435	0.0425961	0.0310646		16.892	0.0254516	0.0142176	0.013242	16.972	1.28629	0.385079	0.0397293	0.00651709	0.00305279	16.82	0.0198551	0.0297569	0.00997031	16.9	0.0368573	0.114052	0.455053	1.03287	0.286765	16.863	0.00361953	0.0103845	0.019583	16.94	0.0385772	0.0804654	0.070779	0.373566	0.200473
	0	0.0368312	0.0280048		17.06	0.0233496	0.0137767	0.0124636	17.141	1.18324	0.327484	0.0346681	0.00532265	0.00363065	16.991	0.0197112	0.0291736	0.00896803	17.07	0.0363073	0.113811	0.449619	1.02566	0.284619	17.033	0.00338736	0.0103188	0.02081	17.112	0.046685	0.0880089	0.0774984	0.380157	0.199143
	0.00252468	0.0349734	0.0274486		17.232	0.0210896	0.01247	0.0117978	17.305	1.07885	0.276163	0.0308697	0.0051929	0.00377406	17.162	0.0199501	0.0282163	0.00813178	17.24	0.0359972	0.113681	0.443381	1.01704	0.281372	17.2	0.00319555	0.0106137	0.0204102	17.279	0.0532046	0.0951459	0.0817769	0.381924	0.196027
	0.00163801	0.0242933	0.0271678		17.401	0.019318	0.011731	0.0104026	17.48	0.967179	0.229497	0.0276965	0.00542766	0.00503062	17.332	0.0195441	0.0272471	0.0077864	17.411	0.0349606	0.113269	0.437545	1.00783	0.276996	17.37	0.00337572	0.00922772	0.0209991	17.451	0.0589008	0.103863	0.0853199	0.381781	0.191998
	0.00797198	0.0173689	0.0272479		17.573	0.0176778	0.0111567	0.00912635	17.651	0.860135	0.189263	0.0234562	0.00505069	0.00486847	17.502	0.020529	0.0268823	0.00722161	17.582	0.0348792	0.112375	0.429236	0.99769	0.273116	17.54	0.00383216	0.00895032	0.0203967	17.618	0.063595	0.111247	0.0855452	0.378934	0.186281
	0.0110537	0.0150249	0.0248355		17.74	0.0162063	0.00964694	0.00741293	17.819	0.760863	0.155506	0.0187865	0.00464203	0.00489865	17.672	0.0210383	0.026396	0.00614981	17.76	0.0343283	0.110656	0.422526	0.988374	0.269092	17.708	0.00461917	0.00916532	0.020534	17.782	0.0654855	0.118719	0.086474	0.372858	0.180443
	0.0225015	0.016697	0.0270638		17.908	0.0139037	0.00917069	0.00568145	17.986	0.669361	0.12846	0.0147987	0.00456913	0.00440366	17.851	0.0211052	0.0259503	0.00508126	17.93	0.0331706	0.109257	0.421582	0.980872	0.265777	17.878	0.00480744	0.00901984	0.0201112	17.955	0.0642518	0.121764	0.0846309	0.365295	0.174313
	0.0202911	0.0182387	0.0284908		18.077	0.0126948	0.00846123	0.00497332	18.155	0.586199	0.109543	0.0121324	0.00417712	0.00379856	18.02	0.0218834	0.0261305	0.00446593	18.098	0.0327723	0.10795	0.427729	0.984399	0.262149	18.042	0.00480021	0.00831029	0.018388	18.12	0.0606868	0.11908	0.08122	0.355566	0.168298
	0.0258953	0.0230171	0.0384788		18.243	0.0116771	0.00804608	0.00432963	18.322	0.513111	0.0945018	0.00982008	0.00444075	0.00474524	18.19	0.0221233	0.0255575	0.00446499	18.269	0.0324497	0.106768	0.429449	1.00336	0.258289	18.212	0.00478577	0.00712221	0.0182541	18.289	0.0531562	0.10833	0.0762117	0.343969	0.16164
	0.0288772	0.0301129	0.0412323		18.412	0.0103151	0.00781099	0.00326421	18.5	0.44161	0.0817019	0.00851663	0.00456291	0.00480817	18.357	0.0226607	0.0250179	0.00382567	18.43	0.0314956	0.105754	0.429565	1.01822	0.255585	18.382	0.00495908	0.00623391	0.018033	18.459	0.041805	0.0902701	0.0690317	0.330749	0.154389
	0.0319374	0.040641	0.0447664		18.594	0.00939295	0.00735676	0.00173528	18.671	0.380909	0.0734244	0.008343	0.00446432	0.00515027	18.523	0.0229084	0.0238396	0.00369109	18.596	0.0306859	0.10388	0.428131	1.01735	0.254838	18.549	0.00435035	0.00533884	0.0175994	18.628	0.0311306	0.0694339	0.0615792	0.316041	0.147149
	0.0275397	0.0455808	0.043081		18.775	0.00841189	0.00792595	0.00118173	18.853	0.325285	0.0658082	0.00830678	0.00580561	0.00537395	18.689	0.0233499	0.0233028	0.00456442	18.767	0.0300068	0.102058	0.421444	1.01316	0.250533	18.719	0.00395744	0.00536859	0.015949	18.798	0.0179297	0.0459614	0.0518086	0.299686	0.13843
	0.0275569	0.0487568	0.0433362		18.942	0.00815991	0.00828869	0.00135156	19.022	0.281626	0.0616257	0.00823731	0.00571573	0.00507553	18.857	0.0237908	0.0227506	0.0034544	18.936	0.0298865	0.099309	0.416331	1.0108	0.247998	18.889	0.00324394	0.00478799	0.0141674	18.962	0.00795426	0.0228627	0.042113	0.282951	0.129786
	0.0180285	0.0530133	0.0441298		19.113	0.00792345	0.00819806	0.00113209	19.192	0.24351	0.0541083	0.00768599	0.00586132	0.00429159	19.03	0.0242706	0.0213124	0.00359497	19.109	0.0290715	0.0962	0.41069	1.0065	0.245866	19.057	0.00321033	0.00394702	0.0131625	19.138	0	0.00141482	0.0319254	0.265682	0.120292
	0.00751596	0.0604803	0.038551		19.281	0.00796589	0.00851095	0.000719815	19.355	0.214846	0.0491242	0.00807229	0.00637274	0.00425027	19.199	0.0247023	0.0219198	0.00334134	19.278	0.0285364	0.0943245	0.406288	1.00464	0.244165	19.228	0.00243343	0.00333408	0.0117941	19.44	0	0	0.0197209	0.236951	0.105635
	0	0.0600162	0.0394565		19.45	0.00821284	0.00834349	0.00034476	19.529	0.188762	0.0445659	0.00816371	0.00627147	0.0043294	19.365	0.0248883	0.0216608	0.0029746	19.438	0.0277068	0.092103	0.403783	1.00474	0.24138	19.532	0.00103135	0.00338367	0.00977365	19.613	0	0	0.0132477	0.219889	0.0971443
	0.0020564	0.045925	0.0443439		19.619	0.0087994	0.00807782	0.000392529	19.696	0.167869	0.0421583	0.00829262	0.00699011	0.004097	19.531	0.0238221	0.0212604	0.00219451	19.612	0.0264472	0.0899048	0.399138	1.00365	0.23774	19.706	0.00127666	0.00376599	0.00898351	19.78	0.00394482	0	0.00974397	0.20455	0.089742
	0.0116314	0.0484333	0.0414355		19.784	0.00881662	0.0079255	8.01655e-05	19.871	0.150993	0.0391509	0.00791853	0.00616399	0.00404546	19.703	0.0236993	0.0206044	0.00356342	19.781	0.0249489	0.0872799	0.395413	1.00183	0.234545	19.875	0.00115718	0.00440629	0.00837632	19.955	0.0295252	0	0.0110286	0.190701	0.081808
	0.0127514	0.0487556	0.0417983		19.964	0.00942781	0.00734024	0.000697291	20.037	0.137077	0.03523	0.00775439	0.00535577	0.00420766	19.872	0.0237565	0.021347	0.0035286	19.953	0.0232726	0.0837111	0.390978	0.996434	0.230423	20.046	0.000716925	0.00416516	0.00914148	20.124	0.0611565	0.0327322	0.0167821	0.178919	0.0738842
	0.0156464	0.0424896	0.0412276		20.13	0.0100565	0.00737511	0.000136039	20.21	0.130691	0.0331802	0.0081516	0.00445566	0.00410655	20.156	0.0232759	0.0217495	0.00348521	20.239	0.0222778	0.0778231	0.381743	0.977916	0.223206	20.218	0.00137877	0.00442665	0.00906197	20.295	0.100258	0.0908503	0.0302255	0.169085	0.0677303
	0.0208316	0.0514911	0.0409814		20.3	0.0102703	0.00673848	0	20.374	0.122475	0.0314404	0.00761378	0.00313402	0.00368051	20.332	0.0222946	0.0224466	0.00363232	20.41	0.0214856	0.0737704	0.374238	0.961977	0.218517	20.383	0.00275796	0.00477558	0.00828658	20.462	0.144993	0.159984	0.0444736	0.161218	0.0624422
	0.0293066	0.0526744	0.041749		20.469	0.0111324	0.007381	0	20.549	0.115812	0.0295496	0.00852869	0.00355246	0.00300754	20.501	0.0213776	0.0228108	0.00359109	20.573	0.0200313	0.0696772	0.365792	0.946623	0.213474	20.551	0.00424666	0.00564958	0.00831074	20.632	0.192656	0.240784	0.0591896	0.154984	0.0579837
	0.0239809	0.0504633	0.0377208		20.639	0.0117504	0.00774985	0.000330955	20.717	0.108336	0.0281843	0.00742516	0.00307833	0.00300189	20.67	0.0199974	0.023151	0.00442251	20.75	0.0189023	0.0660163	0.354084	0.92304	0.205926	20.722	0.00619473	0.00623756	0.00822254	20.796	0.241015	0.32751	0.0719807	0.150189	0.0539702
	0.0292327	0.0460857	0.0434088		20.808	0.011741	0.00760445	0	20.887	0.103442	0.0256378	0.00672403	0.00259249	0.00277173	20.84	0.018829	0.0226935	0.00486371	20.917	0.0177977	0.0614586	0.342004	0.899115	0.198687	20.889	0.00860556	0.00657032	0.00842119	20.968	0.292196	0.418176	0.0868635	0.145561	0.0500483
	0.0254641	0.0431887	0.0406484		20.977	0.0117102	0.0071989	0	21.054	0.0999107	0.0244698	0.00617763	0.00261538	0.00273633	21.005	0.0178824	0.0220463	0.00577801	21.083	0.0168931	0.0563752	0.328488	0.870744	0.189819	21.06	0.0108063	0.00747284	0.00825947	21.137	0.340195	0.509503	0.10278	0.140182	0.0467078
	0.0282541	0.0399774	0.0396427		21.144	0.0117063	0.00783136	1.2141e-05	21.239	0.0935194	0.021292	0.00387479	0.00150054	0.00203978	21.173	0.0163328	0.0213879	0.00615288	21.253	0.0151887	0.0515116	0.312211	0.835607	0.179923	21.228	0.012913	0.00838922	0.00881116	21.307	0.385269	0.604183	0.119452	0.134024	0.0427152
	0.0372205	0.0367808	0.0410679		21.328	0.0126098	0.00740094	0	21.408	0.0866072	0.0200494	0.00175295	0.000443494	0.000910738	21.341	0.0155539	0.0204149	0.00724877	21.421	0.0146434	0.0469916	0.295204	0.799615	0.16954	21.394	0.0156076	0.00954954	0.00829388	21.467	0.429262	0.696531	0.136704	0.129139	0.0391651
	0.0351049	0.0344668	0.0454021		21.501	0.0122997	0.00772461	0	21.579	0.0816935	0.0179239	0	0	0	21.514	0.0142203	0.0201069	0.00807612	21.592	0.0143392	0.0417776	0.278212	0.76016	0.159746	21.562	0.0183429	0.0109358	0.00919153	21.644	0.476882	0.797232	0.155697	0.123578	0.0359233
	0.0337086	0.0304272	0.0406583		21.669	0.0111528	0.00790288	7.42986e-05	21.748	0.0777858	0.0161238	0.00021181	0	0	21.681	0.0127114	0.0189795	0.00798479	21.758	0.0135054	0.0362219	0.259528	0.719373	0.150285	21.734	0.0204603	0.0119791	0.00911914	21.813	0.518984	0.888941	0.173175	0.117916	0.0328388
	0.0249896	0.0281498	0.0399154		21.841	0.0110076	0.00797203	0	21.92	0.0724155	0.0137111	0	0	0	21.85	0.0122002	0.01864	0.00878218	21.93	0.0126847	0.0317864	0.240194	0.678849	0.14099	21.904	0.0223242	0.0128939	0.00966302	21.981	0.559205	0.974169	0.189666	0.113286	0.0303081
	0.0227404	0.0189549	0.0380409		22.011	0.010002	0.00867092	3.85615e-05	22.089	0.0665943	0.0122437	0	0	0	22.019	0.0108584	0.0180658	0.00963573	22.095	0.0124468	0.0284119	0.223589	0.640591	0.131695	22.075	0.0253249	0.0133245	0.0103473	22.154	0.59647	1.05304	0.206543	0.108767	0.0277748
	0.0315938	0.0156344	0.0441066		22.177	0.0103734	0.00831778	0.000123536	22.257	0.0626742	0.0111476	0.00125476	0	0	22.185	0.00988492	0.0171279	0.0111711	22.264	0.0119098	0.0238981	0.206325	0.603103	0.123023	22.246	0.0282567	0.0141668	0.0103842	22.319	0.628135	1.12099	0.220372	0.103288	0.0248849
	0.0322657	0.0087184	0.0448123		22.346	0.00950263	0.00791449	0.00101859	22.419	0.059097	0.0104844	0.00140637	0	0	22.352	0.00916083	0.016201	0.0120891	22.429	0.0122259	0.0209705	0.190463	0.566687	0.115194	22.413	0.0295878	0.0148942	0.010043	22.49	0.65545	1.18069	0.233231	0.09811	0.0220786
	0.0390765	0.00591692	0.0430605		22.511	0.00888935	0.00787746	0.000894402	22.604	0.0548444	0.0104155	0.00233772	0	0	22.519	0.00906293	0.0148151	0.0131732	22.599	0.0116388	0.0181492	0.175929	0.532905	0.108516	22.579	0.0312215	0.0158882	0.0102459	22.656	0.677217	1.22785	0.243341	0.0927426	0.0190156
	0.0480091	0.00587684	0.0466054		22.694	0.00876016	0.00732419	0	22.773	0.0504531	0.0081868	0.00112369	0.0014329	0	22.688	0.00811461	0.0136384	0.0129872	22.769	0.0109987	0.0161281	0.161225	0.500344	0.102708	22.744	0.0325653	0.0167933	0.0107963	22.825	0.692974	1.26436	0.253274	0.0882293	0.0154273
	0.0478551	0.00795153	0.0491156		22.865	0.00815402	0.00692315	0	22.942	0.046137	0.00636409	0.000855132	0.00877413	0	22.858	0.00802553	0.013357	0.0137788	22.936	0.00963703	0.0139571	0.147402	0.470185	0.0970485	22.915	0.0344701	0.0188309	0.0124058	22.995	0.701938	1.28256	0.25888	0.0835155	0.0127343
	0.0386717	0.00553564	0.046258		23.036	0.00856386	0.00689753	6.51837e-05	23.115	0.0422753	0.00414376	0	0.0162447	0	23.024	0.00722256	0.0120198	0.0138184	23.104	0.0089262	0.0121437	0.135807	0.443466	0.09145	23.086	0.0341892	0.0182155	0.01149	23.165	0.706285	1.28687	0.262308	0.0795295	0.00977818
	0.0366906	0.0146226	0.0500658		23.205	0.00842949	0.00722014	0	23.282	0.0390306	0.0033086	0	0.0260976	0	23.194	0.00637599	0.0102938	0.0133551	23.272	0.00872408	0.00972067	0.12509	0.419336	0.0873185	23.256	0.0343771	0.018432	0.0111356	23.335	0.704737	1.27961	0.263666	0.0755717	0.00760897
	0.0327978	0.0182002	0.0434618		23.372	0.0084425	0.00647876	0	23.451	0.0359058	0.00275931	0.00205542	0.0367568	0	23.361	0.00609262	0.0100444	0.0145385	23.439	0.00817129	0.00776755	0.115973	0.396932	0.0826726	23.427	0.0344797	0.0182702	0.0113615	23.504	0.699187	1.26062	0.262328	0.0722282	0.00598216
	0.0286267	0.0135685	0.0383321		23.543	0.00909153	0.00632199	0.000115967	23.62	0.0332689	0.00401773	0.00546012	0.0476503	0.00173471	23.53	0.00625113	0.00950849	0.0146291	23.607	0.00760184	0.00595509	0.108477	0.377529	0.0797132	23.594	0.033835	0.0180588	0.0105622	23.671	0.69048	1.23276	0.259347	0.0699589	0.00385852
	0.0278075	0.00579188	0.0323107		23.709	0.0091388	0.00589296	0.00052898	23.787	0.0314523	0.00567062	0.00877095	0.0588894	0.00893355	23.698	0.00611966	0.00901143	0.0139927	23.777	0.0078227	0.00505334	0.10015	0.357835	0.0765521	23.762	0.0332629	0.018022	0.0109038	23.84	0.678353	1.19617	0.255457	0.0683582	0.00324865
	0.0241421	1.46e-05	0.0324145		23.88	0.00932769	0.00582307	0.000658377	23.958	0.0301545	0.00805741	0.0120657	0.0703832	0.0176621	23.871	0.00520079	0.00832723	0.0135732	23.95	0.00816632	0.00460183	0.0934347	0.340007	0.0735977	23.929	0.0321007	0.0174133	0.0107748	24.009	0.664698	1.15663	0.250949	0.06644	0.00252726
	0.0272707	0.00182184	0.0231796		24.046	0.00888747	0.0054019	0.000684106	24.132	0.0300559	0.0111862	0.0199086	0.0838612	0.027394	24.04	0.00558892	0.00804102	0.0132791	24.12	0.00803198	0.00375948	0.0876222	0.326791	0.0702625	24.099	0.0315234	0.0178756	0.0102219	24.177	0.650261	1.11516	0.243707	0.0650887	0.00174169
	0.032361	0	0.0145315		24.222	0.00951397	0.00547665	0.00102764	24.3	0.0278548	0.0109025	0.0265687	0.0960157	0.0358123	24.21	0.00506733	0.00745218	0.0129836	24.283	0.00808812	0.00382546	0.0818346	0.314102	0.0670585	24.269	0.0308925	0.0171207	0.0107018	24.348	0.633696	1.07525	0.23635	0.0652726	0.00237727
	0.036608	0	0.00617919		24.415	0.00957523	0.00525416	0.00225532	24.487	0.0231929	0.0109905	0.0383764	0.109484	0.046095	24.38	0.00548392	0.00753124	0.0125052	24.458	0.008178	0.00462046	0.0772256	0.302368	0.0634115	24.439	0.0298839	0.0169176	0.00996227	24.518	0.617628	1.03556	0.22784	0.0658601	0.00293893
	0.036393	0.00039221	0.00882788		24.6	0.00961179	0.00519795	0.00220475	24.695	0.0172093	0.00754977	0.0482296	0.122093	0.0565474	24.548	0.00466158	0.00723039	0.0123602	24.719	0.00753618	0.00562464	0.0718938	0.286021	0.0583051	24.606	0.0283134	0.0162345	0.00928262	24.686	0.597842	0.997255	0.22018	0.0673598	0.00450724
	0.0423019	0	0.0128517		24.81	0.00974919	0.00457301	0.00380613	24.91	0.0106598	0.00317163	0.064394	0.13398	0.0655794	24.811	0.00393604	0.00684014	0.0126091	24.893	0.00716967	0.00616859	0.068115	0.277449	0.055297	24.778	0.0265295	0.0147778	0.00801489	24.859	0.574021	0.953743	0.210582	0.068951	0.00528086
	0.0338494	0	0.00979776		25.006	0.0101328	0.00438749	0.00475052	25.102	0.00349562	0	0.0787702	0.143867	0.0728035	24.984	0.00403772	0.00609228	0.0124934	25.074	0.00757763	0.00679239	0.0656115	0.269654	0.0531794	25	0.0246955	0.0142986	0.00654643	25.101	0.537173	0.887967	0.196751	0.0705456	0.00840926
	0.0383323	0.00262493	0.0129944		25.218	0.0103383	0.00488623	0.00601645	25.313	0.000234768	0	0.102024	0.15452	0.081233	25.178	0.00346255	0.00573565	0.0135416	25.27	0.00695158	0.00744574	0.0629779	0.260119	0.0495076	25.194	0.0239691	0.0138046	0.00675586	25.274	0.506027	0.835738	0.186413	0.0722321	0.0115832
	0.0364942	0.00388294	0.012709		25.425	0.0100044	0.00511519	0.00691467	25.521	0	0	0.127649	0.163279	0.0890736	25.388	0.00378049	0.0049416	0.0137354	25.48	0.00609959	0.00797368	0.0602067	0.250673	0.0449994	25.364	0.0231078	0.0138156	0.0071715	25.443	0.472442	0.782756	0.175471	0.0746022	0.0143399
	0.0323631	0.00601724	0.00778201		25.636	0.0103757	0.00559676	0.00753143	25.734	0	0.00776518	0.15991	0.170052	0.0953744	25.572	0.00348925	0.00395296	0.0143695	25.67	0.00658342	0.00866245	0.0568546	0.241223	0.0408056	25.537	0.0216164	0.0129305	0.00669118	25.614	0.438558	0.729007	0.165739	0.0766322	0.0173786
	0.0356432	0.00282498	0.00526668		25.848	0.0099556	0.00660898	0.00790908	25.945	0	0.0231482	0.194509	0.175782	0.101254	25.782	0.00300098	0.0027896	0.0154188	25.886	0.00707245	0.00987173	0.0545548	0.231763	0.0369357	25.704	0.021211	0.0120796	0.00616432	25.785	0.403557	0.673411	0.156026	0.0791543	0.0202814
	0.0412162	0.00619081	0.00055296		26.056	0.00946289	0.00747229	0.00948669	26.15	0.00734799	0.0403038	0.228416	0.180598	0.10585	26.011	0.00269961	0.00212609	0.0162235	26.103	0.00743085	0.0112474	0.0525315	0.221094	0.0342055	25.873	0.0201016	0.0111888	0.00503374	25.953	0.371631	0.618591	0.145794	0.0807455	0.0226196
	0.0382337	0.00772835	0		26.266	0.00941571	0.00865949	0.010474	26.361	0.0191421	0.0593223	0.266483	0.184593	0.109142	26.218	0.00323861	0.00138989	0.0181431	26.315	0.00711239	0.0110902	0.0499514	0.209345	0.031237	26.044	0.0185527	0.0101556	0.00452428	26.124	0.338113	0.565942	0.136582	0.0827695	0.0254966
	0.0347962	0.00364422	0		26.478	0.00972642	0.0101008	0.0125123	26.581	0.0340596	0.0837136	0.305288	0.187724	0.111764	26.425	0.00357858	0.00159693	0.0189047	26.519	0.00676218	0.0117828	0.046781	0.198491	0.0284367	26.216	0.0163717	0.0095516	0.00403677	26.295	0.307735	0.518456	0.128132	0.083794	0.0284295
	0.0335868	0.00521103	1.48e-06		26.694	0.0106345	0.0109434	0.0135452	26.792	0.0501634	0.108854	0.341803	0.187281	0.11347	26.636	0.00392931	0.00128329	0.0180935	26.737	0.00589816	0.0106116	0.0439817	0.18457	0.0247419	26.387	0.0157609	0.00958741	0.00370307	26.466	0.2792	0.473297	0.119896	0.0850306	0.0307311
	0.0436768	0.00646206	0.00989304		26.905	0.0108242	0.0119757	0.014624	26.999	0.0656284	0.133769	0.374656	0.186801	0.114854	26.85	0.00336618	0.000986411	0.0173161	26.954	0.00559283	0.00961169	0.0420187	0.171672	0.021907	26.557	0.0147376	0.00898553	0.00417935	26.637	0.2537	0.430741	0.113034	0.0863962	0.0338641
	0.0462295	0.00833872	0.0117894		27.112	0.0106389	0.0123348	0.0156282	27.198	0.0806846	0.156716	0.405091	0.184861	0.115139	27.07	0.003462	0.00134577	0.0178072	27.164	0.0058425	0.00875619	0.0403975	0.159367	0.0199957	26.73	0.0136365	0.00908893	0.00466914	26.809	0.230076	0.393774	0.108145	0.0884507	0.0360426
	0.0486646	0.0125148	0.0207963		27.312	0.011094	0.013125	0.0168282	27.392	0.0926731	0.177889	0.43132	0.182364	0.114368	27.277	0.00346141	0.0019076	0.0168892	27.38	0.00506899	0.00796099	0.0397438	0.147318	0.0187359	26.898	0.0122929	0.0087301	0.00538165	26.976	0.209274	0.359491	0.103237	0.0896123	0.0375955
	0.0602986	0.0119674	0.0217542		27.509	0.0107802	0.0133047	0.017854	27.61	0.101736	0.196601	0.456005	0.179088	0.112801	27.492	0.00318825	0.00208283	0.0165442	27.59	0.00517538	0.00738321	0.0395614	0.136845	0.0176837	27.067	0.0113359	0.00812073	0.00497207	27.143	0.190212	0.330417	0.100291	0.0907993	0.039517
	0.057534	0.0106082	0.0237881		27.71	0.0103339	0.0133669	0.0183076	27.796	0.109044	0.212159	0.473457	0.175892	0.111429	27.704	0.00314	0.00201335	0.0162628	27.777	0.00555568	0.00698064	0.0397188	0.126952	0.0168717	27.234	0.0103498	0.00696379	0.00481841	27.307	0.17454	0.304493	0.0969254	0.0923837	0.0409313
	0.0573945	0.0043768	0.025673		27.907	0.0109272	0.0147556	0.0195346	28.009	0.116354	0.227576	0.488325	0.17191	0.109457	27.89	0.00353531	0.00129304	0.0157863	27.993	0.00526162	0.00633338	0.0393708	0.117369	0.0163951	27.402	0.0110597	0.00672637	0.00564561	27.483	0.158941	0.280885	0.0934023	0.0942508	0.0416197
	0.0580181	0.00816325	0.0262088		28.121	0.0108126	0.0146855	0.0180662	28.222	0.120165	0.238702	0.496086	0.167249	0.106864	28.115	0.00357496	0.00116485	0.016295	28.221	0.00499686	0.00503815	0.0388249	0.106371	0.0162448	27.573	0.0110857	0.00574031	0.00504543	27.652	0.147446	0.263223	0.0900994	0.0950385	0.0424197
	0.055697	0.00637813	0.0295198		28.341	0.0103905	0.014362	0.0175685	28.443	0.122982	0.247352	0.499141	0.1619	0.103881	28.334	0.00261645	0.000915107	0.0151957	28.434	0.0042076	0.00393964	0.0397264	0.0969088	0.0154706	27.742	0.0107712	0.00472664	0.00494191	27.821	0.138827	0.246634	0.0866876	0.0948109	0.0431098
	0.0628987	0.0150862	0.0238758		28.546	0.0100795	0.0139511	0.0165066	28.623	0.125577	0.253864	0.497196	0.157758	0.101047	28.544	0.0021245	0.00145385	0.0145846	28.644	0.00393465	0.00343434	0.0405674	0.0885279	0.0140077	27.912	0.0103107	0.00480979	0.00449918	27.993	0.132576	0.233376	0.0845909	0.0945507	0.0427797
	0.0668017	0.026702	0.021926		28.711	0.0104443	0.0147047	0.017079	28.801	0.127588	0.257767	0.490557	0.153216	0.0973137	28.753	0.00159972	0.000841882	0.0135308	28.853	0.00288447	0.00427405	0.0415552	0.081189	0.0138577	28.082	0.00971792	0.00450134	0.00384321	28.175	0.127835	0.222696	0.0828298	0.0942755	0.0424224
	0.0688249	0.0267296	0.0225847		28.913	0.0101351	0.0142176	0.0164844	29.015	0.132878	0.263058	0.479422	0.147524	0.0926589	28.959	0.00190482	0.00159939	0.013141	29.064	0.00270216	0.00410006	0.0424828	0.0741364	0.0127441	28.287	0.00945675	0.00369807	0.00360542	28.38	0.126913	0.215212	0.0815257	0.093635	0.0419785
	0.0609645	0.0213318	0.0259554		29.128	0.0109604	0.0152418	0.0171805	29.233	0.141173	0.266348	0.463966	0.141395	0.0880023	29.17	0.001156	0.00218742	0.0124062	29.276	0.00269874	0.0034986	0.0436543	0.0688829	0.0124012	28.493	0.00956709	0.00371985	0.00306115	28.596	0.129341	0.210434	0.0794995	0.0924876	0.0408724
	0.0561089	0.0203459	0.0299856		29.334	0.0116293	0.0150746	0.01781	29.442	0.151286	0.26826	0.446402	0.134641	0.0839766	29.387	0.00137145	0.00186253	0.0105495	29.489	0.00320133	0.00296962	0.0455073	0.0633217	0.0114335	28.708	0.00971432	0.00296649	0.00219324	28.802	0.132341	0.207087	0.0821857	0.0908986	0.0397019
	0.0522805	0.0147128	0.0285409		29.542	0.0118308	0.0149582	0.016756	29.643	0.160887	0.26908	0.425354	0.128265	0.0798422	29.609	0.00207671	0.00309936	0.00986618	29.711	0.00423309	0.00249805	0.0462628	0.0582229	0.0113867	28.919	0.010037	0.00209631	0.00193622	29.015	0.136676	0.205282	0.0841569	0.0890519	0.0379166
	0.0548541	0.0147317	0.0233505		29.758	0.0112976	0.0151057	0.0167183	29.86	0.173003	0.269317	0.401106	0.120708	0.0739557	29.836	0.000388991	0.00328518	0.00920429	29.935	0.00496451	0.00189966	0.0481437	0.0545884	0.011548	29.127	0.0109136	0.00220396	0.00225783	29.222	0.142862	0.205072	0.0854746	0.0870132	0.0354263
	0.049174	0.0298252	0.0274614		29.967	0.0117165	0.0147925	0.0162128	30.072	0.187788	0.267785	0.376456	0.113535	0.0693583	30.046	0.000389953	0.00338104	0.00917409	30.138	0.00525334	0.00136644	0.0491154	0.0525514	0.0118945	29.33	0.0111168	0.00232177	0.00156144	29.432	0.14926	0.205867	0.0865613	0.083794	0.0336094
	0.0448002	0.0246196	0.0271149		30.179	0.0107297	0.0153214	0.0163017	30.281	0.202082	0.26511	0.349267	0.106022	0.0635177	30.248	0.000882897	0.00452669	0.00830337	30.34	0.00561894	0.0014134	0.0486333	0.0501964	0.0110272	29.544	0.0113316	0.00228994	0.00144745	29.646	0.155068	0.205089	0.0874663	0.0833647	0.0314248
	0.0485062	0.023229	0.0318928		30.381	0.0119201	0.0158652	0.0148237	30.483	0.21575	0.260425	0.322065	0.0978995	0.0586103	30.449	0.000911615	0.00398713	0.00777301	30.55	0.00546587	0.000983009	0.0470145	0.0467174	0.0103232	29.759	0.0111144	0.00217078	0.00127865	29.862	0.160333	0.203536	0.0874097	0.0850188	0.0284526
	0.0511006	0.0261377	0.0341002		30.594	0.0130671	0.0161009	0.01399	30.686	0.229852	0.255183	0.293899	0.0899186	0.0538463	30.662	0.000366324	0.00326041	0.00707914	30.767	0.00574118	0.000796352	0.0438983	0.0441861	0.00926028	29.963	0.0118342	0.00242988	0.00204888	30.055	0.164098	0.20003	0.0871458	0.0867662	0.0267235
	0.047561	0.0304238	0.0359237		30.806	0.0130961	0.0165254	0.0139268	30.898	0.24479	0.249316	0.267536	0.0810962	0.0482931	30.881	0.00073169	0.00316223	0.00650691	30.982	0.00543267	0.000797856	0.041526	0.0415005	0.00747371	30.169	0.0114686	0.00175227	0.00200085	30.271	0.167722	0.194878	0.0846175	0.0864554	0.0241242
	0.0425984	0.0362483	0.0326501		31.018	0.0132426	0.0167715	0.0131662	31.114	0.259465	0.243727	0.243211	0.0731288	0.043521	31.079	0.002461	0.00191466	0.00616295	31.173	0.00600441	0.00094231	0.0388428	0.0389282	0.00530825	30.383	0.0103489	0.000754238	0.00134242	30.484	0.171104	0.188174	0.082311	0.0856441	0.0210983
	0.0376838	0.0444357	0.0335536		31.223	0.013551	0.0179483	0.0122043	31.326	0.272339	0.238331	0.223148	0.0674369	0.039474	31.288	0.00302738	0.00252391	0.00631409	31.385	0.00676131	0.000508155	0.0360868	0.0359888	0.00423667	30.596	0.0104782	0.000726091	0.00144251	30.703	0.172664	0.18078	0.0795374	0.083091	0.0183913
	0.0317612	0.0464833	0.0302129		31.441	0.0135848	0.0175732	0.011862	31.544	0.283297	0.23383	0.20215	0.0602979	0.0349325	31.506	0.00441317	0.00435316	0.00651526	31.609	0.00609401	0.000253483	0.0331583	0.0334971	0.00289488	30.813	0.0103013	0.000679705	0.00244501	30.904	0.172416	0.171619	0.0776298	0.0816645	0.0154153
	0.0379886	0.0455877	0.0232693		31.647	0.0156142	0.0184667	0.0133815	31.739	0.293911	0.232189	0.185736	0.0545257	0.0317069	31.703	0.00513752	0.00522795	0.0061802	31.779	0.00586407	0.000284413	0.0306077	0.0318167	0.00245087	31.016	0.00971272	0.00129818	0.00318403	31.11	0.169622	0.161545	0.0750177	0.0802478	0.0128442
	0.042942	0.0536921	0.0233556		31.865	0.0159764	0.0188298	0.0138005	31.965	0.300999	0.22815	0.166373	0.0484023	0.0286613	31.892	0.00504604	0.00495907	0.00543322	31.993	0.00667816	0	0.0283147	0.0314795	0.00241018	31.213	0.00940358	0.0012239	0.00315522	31.309	0.166223	0.149623	0.0730454	0.0784396	0.012239
	0.0450509	0.0553502	0.0256517		32.076	0.015692	0.0191372	0.013641	32.18	0.307465	0.224477	0.151248	0.0433533	0.0263406	32.095	0.00509324	0.00625798	0.00469734	32.19	0.00626946	0	0.0279908	0.0322974	0.00261978	31.425	0.00917746	0.00207625	0.00430882	31.52	0.164336	0.138294	0.0723727	0.0757944	0.0110219
	0.0499931	0.0598764	0.0274694		32.295	0.0150351	0.0186462	0.0130956	32.389	0.3101	0.220166	0.13965	0.0393635	0.0249573	32.302	0.00583898	0.00648688	0.00338611	32.379	0.00649306	0	0.0279637	0.0361603	0.00427577	31.638	0.00973011	0.00261402	0.00500946	31.739	0.1634	0.126334	0.0703538	0.0733106	0.00979916
	0.0560117	0.0631113	0.0359762		32.508	0.0146181	0.0184759	0.0133351	32.604	0.305523	0.211492	0.126195	0.0353205	0.0228732	32.492	0.00569872	0.00698912	0.00236243	32.594	0.00775522	0	0.0319107	0.0401999	0.00768469	31.851	0.00913578	0.00228561	0.00559444	31.945	0.161948	0.117286	0.0681024	0.0695145	0.00832056
	0.0636886	0.0606659	0.0445449		32.717	0.0137857	0.0178293	0.0133316	32.813	0.294294	0.199802	0.114226	0.0327255	0.021775	32.697	0.00587419	0.00796571	0.00170932	32.795	0.00933658	0	0.0369775	0.0464415	0.0113952	32.065	0.00854408	0.00237819	0.00626723	32.168	0.163245	0.107842	0.065844	0.0669353	0.00663246
	0.0664582	0.0567039	0.0593359		32.927	0.0127974	0.0171935	0.0130127	33.022	0.278893	0.182973	0.0988363	0.0288562	0.0194606	32.909	0.00652034	0.00923483	0.00189761	33.011	0.0100635	0	0.0407697	0.0542088	0.0156713	32.28	0.00788191	0.0021765	0.00603045	32.379	0.164511	0.0997951	0.0649753	0.066053	0.00603406
	0.0666803	0.05236	0.068542		33.139	0.0121717	0.0161075	0.0128831	33.233	0.25862	0.165637	0.0874114	0.0256325	0.0177316	33.123	0.00699795	0.00999575	0.0015983	33.226	0.0108437	0	0.0442734	0.064481	0.0218007	32.477	0.00807587	0.00203163	0.00621583	32.583	0.166574	0.092596	0.0634791	0.0637912	0.00421247
	0.0618941	0.0549733	0.0788776		33.348	0.0112615	0.0152447	0.0114725	33.441	0.233787	0.146959	0.0734871	0.0228781	0.0166782	33.338	0.00713788	0.0106609	0.000592638	33.43	0.012168	0	0.0490841	0.0745581	0.0280972	32.696	0.00751921	0.00302029	0.00566667	32.789	0.16947	0.0874354	0.061664	0.0614032	0.00419549
	0.0643546	0.0571549	0.0896439		33.556	0.0100688	0.0139081	0.0102014	33.659	0.207673	0.129264	0.0630671	0.0212661	0.0158224	33.543	0.00737454	0.0117609	0.00106369	33.646	0.0135113	0	0.0541415	0.0844906	0.0337228	32.902	0.00709722	0.0033355	0.00730144	32.993	0.172701	0.0823592	0.0617505	0.0591446	0.0044236
	0.0580323	0.0456232	0.102323		33.772	0.00944478	0.0131204	0.0095151	33.877	0.179575	0.110003	0.0523034	0.0184316	0.0142878	33.759	0.00780984	0.011802	0.000544931	33.856	0.0145109	0	0.058191	0.0949437	0.038327	33.109	0.00677378	0.00372084	0.00893243	33.214	0.175409	0.0785783	0.0611088	0.0584618	0.00456867
	0.0494209	0.0468808	0.107947		33.989	0.00921748	0.0120105	0.00764955	34.081	0.15217	0.0925561	0.0453959	0.0168746	0.0138428	33.968	0.00701692	0.0113673	0.000754335	34.061	0.015453	0.00320318	0.0635386	0.103993	0.0441104	33.326	0.00680587	0.00374138	0.00911198	33.43	0.177121	0.0750559	0.0604136	0.0574724	0.00490163
	0.0541494	0.0527565	0.109795		34.189	0.00786233	0.0109506	0.00627482	34.262	0.127941	0.0771626	0.0393841	0.0157928	0.0135436	34.173	0.00687564	0.0108727	0.00119344	34.275	0.015845	0.0094085	0.0692577	0.112481	0.0488352	33.53	0.00694221	0.00431626	0.00964548	33.632	0.178598	0.0724732	0.0604803	0.0571598	0.00540496
	0.0529219	0.0651157	0.111504		34.353	0.00733641	0.0101718	0.00643407	34.457	0.104283	0.0613296	0.0329228	0.0154168	0.0128394	34.398	0.0065014	0.011144	0.00161644	34.501	0.0162664	0.0167605	0.0739956	0.119728	0.0537144	33.745	0.00653892	0.00489202	0.0100019	33.847	0.18046	0.0712885	0.0602134	0.0583184	0.00459809
	0.0435389	0.0588955	0.11433		34.57	0.00658353	0.00924033	0.00542462	34.666	0.0834634	0.0468322	0.0282299	0.0146759	0.0118159	34.617	0.00722268	0.0115383	0.0029545	34.713	0.0166734	0.0219811	0.0771474	0.125692	0.0571146	33.96	0.00625468	0.00531017	0.0105193	34.048	0.180357	0.0713456	0.0603009	0.0594883	0.00452324
	0.0407696	0.0479334	0.116372		34.776	0.00697346	0.00899819	0.00523331	34.876	0.0661439	0.0361355	0.0228753	0.0136777	0.0108984	34.828	0.00719015	0.0114926	0.00268	34.931	0.0172873	0.0280273	0.0802188	0.129627	0.0600977	34.16	0.00583452	0.0055613	0.0104029	34.262	0.179652	0.0717226	0.060276	0.0610544	0.00433249
	0.0467678	0.049032	0.116215		34.995	0.00589183	0.00817298	0.00450806	35.093	0.0518673	0.0271763	0.0183662	0.0117913	0.00987817	35.042	0.00678415	0.0115929	0.00215615	35.135	0.0178351	0.032858	0.0829833	0.13105	0.0619581	34.374	0.00606463	0.00520353	0.0100644	34.477	0.177634	0.0712215	0.0601345	0.062201	0.00383986
	0.0483277	0.043254	0.116407		35.216	0.00579502	0.00802054	0.00390019	35.321	0.0405305	0.0202082	0.0140455	0.0108425	0.00904722	35.249	0.00593724	0.0119388	0.00205246	35.351	0.0179405	0.036907	0.0858299	0.132965	0.062833	34.589	0.0067416	0.00581427	0.0105657	34.69	0.174232	0.0706712	0.0611982	0.0634795	0.00499636
	0.051757	0.0371041	0.108657		35.421	0.00599741	0.00809379	0.00479553	35.527	0.0352952	0.0161782	0.0130756	0.0104431	0.00808377	35.466	0.00596742	0.0124153	0.00172719	35.57	0.0183085	0.0400671	0.0860934	0.133498	0.0633876	34.79	0.00699038	0.00624363	0.0101532	34.893	0.170009	0.071068	0.0618665	0.0650583	0.00492197
	0.053009	0.0376569	0.103489		35.645	0.00613485	0.00829828	0.00563147	35.751	0.0305343	0.0124575	0.0105251	0.0100903	0.00690044	35.665	0.00644089	0.0118316	0.000736266	35.758	0.0178439	0.0418986	0.085308	0.133117	0.063375	35.005	0.00707146	0.00604393	0.00955298	35.108	0.165089	0.070482	0.0623661	0.0673375	0.00533055
	0.0592618	0.0334786	0.099597		35.869	0.0055234	0.00749259	0.00657049	35.977	0.0266095	0.00797513	0.00906881	0.009085	0.00636927	35.874	0.00689706	0.0113955	0	35.951	0.0186183	0.0436966	0.0827839	0.131239	0.0632761	35.219	0.00716789	0.00629936	0.00945766	35.329	0.159595	0.0699239	0.0631432	0.070643	0.00615719
	0.0458427	0.0179449	0.0885483		36.089	0.00550868	0.0064723	0.00677747	36.18	0.0262192	0.00806396	0.007292	0.00803363	0.00592601	36.057	0.00752928	0.0111905	0	36.151	0.0197019	0.0444359	0.0785097	0.125938	0.0624427	35.449	0.00720984	0.00642323	0.00889134	35.551	0.153539	0.0679696	0.0643814	0.0744689	0.00667926
	0.0458257	0.0266328	0.0825514		36.287	0.00555902	0.00623427	0.00669553	36.381	0.0258147	0.006719	0.00455666	0.00630404	0.0046591	36.271	0.00820071	0.0108095	0	36.372	0.0191089	0.0430434	0.0710142	0.116301	0.0609194	35.664	0.0082812	0.00663277	0.00902248	35.769	0.147295	0.0659967	0.065208	0.0788242	0.00669506
	0.0484386	0.0359894	0.0687241		36.497	0.00604124	0.00572487	0.00649292	36.59	0.0236999	0.00477768	0.00286907	0.00467624	0.00387591	36.484	0.00851148	0.0099761	0.000197782	36.586	0.0194362	0.0424217	0.0622553	0.102122	0.056838	35.884	0.00825728	0.00633917	0.00870384	35.977	0.142802	0.0650437	0.0663294	0.0819365	0.00745002
	0.0439584	0.04298	0.0488516		36.71	0.00580634	0.00545351	0.00669832	36.802	0.0232763	0.00315747	0.00126038	0.00291031	0.00269964	36.698	0.00812259	0.00904165	0.000647876	36.794	0.0187215	0.0408339	0.052713	0.0842067	0.0495497	36.089	0.00773897	0.00619896	0.0090932	36.183	0.138171	0.0620941	0.0666876	0.0852125	0.00721456
	0.0522394	0.0531851	0.032595		36.918	0.00545274	0.00553154	0.00714704	37.02	0.0232626	0.00311594	0.000253067	0.00188207	0.00124106	36.902	0.0084845	0.00871512	0.00150175	36.994	0.0185648	0.0393098	0.0422812	0.0652301	0.0406516	36.299	0.0077246	0.00632851	0.00894772	36.405	0.133248	0.0593952	0.0685085	0.0884788	0.00761668
	0.049658	0.0633542	0.0234679		37.131	0.00559878	0.00591959	0.00887306	37.233	0.0219985	0.00200751	0	0.000258243	0.000170655	37.109	0.00880421	0.00789888	0.00280462	37.216	0.0175872	0.0385518	0.0313867	0.0441118	0.0303304	36.52	0.00727677	0.00594436	0.00903095	36.601	0.12781	0.0567771	0.0693022	0.0906488	0.00721373
	0.0551786	0.0654238	0.0193668		37.332	0.00587205	0.00604942	0.00990746	37.417	0.0221861	0.00192247	0	0	0.000163693	37.335	0.00913751	0.00826167	0.0040212	37.436	0.016246	0.0364077	0.0223582	0.0254872	0.0206405	36.71	0.00724493	0.00546141	0.00928504	36.82	0.123543	0.0540464	0.0706752	0.0928307	0.00730052
	0.0620027	0.0713156	0.0135669		37.539	0.00752107	0.00626816	0.0107248	37.637	0.0227961	0.00194846	0	0.000149796	0.00210961	37.546	0.00967663	0.00767926	0.00409719	37.645	0.0145926	0.0350912	0.0156536	0.0118708	0.0119702	36.919	0.00658115	0.00499238	0.00788808	37.02	0.119008	0.0505521	0.070565	0.0947315	0.00721796
	0.0630381	0.0787526	0.0114506		37.748	0.00753072	0.00553391	0.0103854	37.849	0.0221079	0.00139437	0	0	0.00288574	37.755	0.0103301	0.00728063	0.00425632	37.855	0.0132258	0.034669	0.0119338	0.00229309	0.00477871	37.132	0.00672709	0.00467805	0.00793464	37.237	0.113345	0.0468946	0.0712805	0.0981167	0.00819345
	0.0633294	0.0823753	0		37.965	0.00716765	0.00544162	0.0104452	38.06	0.0207007	0.00107187	0.00124223	0	0.00439248	37.965	0.0113221	0.0082262	0.00436465	38.065	0.0122479	0.0334505	0.00852484	0	0.000183719	37.351	0.00696092	0.00505742	0.00870958	37.453	0.106695	0.0444781	0.0723672	0.101821	0.00968564
	0.0629927	0.085553	0.00496786		38.18	0.00774928	0.00513146	0.0114788	38.282	0.0203219	0.00209832	0.00499731	0	0.00608199	38.176	0.0102775	0.00786715	0.00409338	38.275	0.0120044	0.0332828	0.00965227	0	0	37.566	0.00713112	0.00589041	0.00907525	37.656	0.101554	0.0423768	0.0736021	0.105295	0.011907
	0.0524428	0.0918468	0.00430405		38.384	0.00859489	0.00488724	0.0118775	38.459	0.0211761	0.00296079	0.00802664	0	0.00817195	38.385	0.0118475	0.00876487	0.00468471	38.484	0.0119958	0.0335878	0.0121552	0	0	37.77	0.00744219	0.00533776	0.00920366	37.864	0.0952563	0.0603909	0.0774799	0.106768	0.0139775
	0.0548139	0.082445	0.00814688		38.548	0.00790971	0.00540991	0.0121714	38.64	0.0218775	0.00407397	0.0100082	0.00204233	0.00945197	38.595	0.0122391	0.0102649	0.00511807	38.684	0.0119024	0.0342288	0.0166662	0	0	37.971	0.00778597	0.00504378	0.0096434	38.064	0.0895039	0.0751961	0.0808463	0.108301	0.0150313
	0.0570934	0.0835501	0.0170956		38.754	0.00768271	0.0058199	0.0113575	38.856	0.0217123	0.00415838	0.0130173	0.00659416	0.0123018	38.797	0.0128349	0.0110183	0.00594084	38.89	0.0113303	0.0348111	0.0227534	0	0.00341286	38.178	0.00775058	0.00524801	0.00954246	38.281	0.0827484	0.078941	0.0822816	0.109835	0.0168862
	0.054826	0.0884528	0.0262003		38.966	0.0069041	0.00535606	0.010343	39.059	0.0221661	0.0066788	0.0168756	0.0113539	0.0153982	39.001	0.0129278	0.0116019	0.00732398	39.111	0.0111432	0.0361808	0.0322362	0	0.0171954	38.401	0.00819143	0.00567759	0.00927011	38.5	0.0756084	0.0795386	0.0799771	0.111543	0.0195556
	0.0471324	0.0859187	0.0393658		39.172	0.00608671	0.00522342	0.00928127	39.264	0.0225435	0.00828804	0.0228453	0.0185078	0.0182553	39.222	0.013412	0.013232	0.00761708	39.322	0.0115451	0.0383136	0.0441705	0.0133989	0.034336	38.601	0.0077393	0.00588363	0.00902339	38.703	0.0686899	0.0800836	0.0772644	0.112148	0.023442
	0.0352431	0.0785459	0.0476142		39.375	0.00563918	0.00510904	0.00777899	39.468	0.0231776	0.0103811	0.0277955	0.0259967	0.0223938	39.421	0.0138255	0.0137125	0.00844746	39.513	0.0113965	0.039668	0.0550438	0.0489982	0.0526557	38.823	0.00748708	0.00568571	0.00916916	38.923	0.060029	0.0772237	0.0726903	0.113408	0.027607
	0.031139	0.0775373	0.0516469		39.588	0.00547016	0.00551884	0.00748711	39.697	0.0231483	0.0121488	0.0333497	0.033755	0.0269426	39.628	0.0134826	0.0149757	0.00948282	39.715	0.0115282	0.0406631	0.0687323	0.0928542	0.075311	39.033	0.00728761	0.00588798	0.00902287	39.132	0.0498178	0.0707606	0.0675665	0.115927	0.0318406
	0.0314029	0.0654186	0.0627746		39.809	0.00605288	0.00655475	0.00775525	39.903	0.0235336	0.0146527	0.0364454	0.0412802	0.0315084	39.827	0.013089	0.0157778	0.00915223	39.926	0.0109488	0.0412999	0.0830844	0.145006	0.101739	39.242	0.00732686	0.00557289	0.00960979	39.344	0.0377964	0.0626948	0.0610006	0.117681	0.0383234
	0.0341695	0.0489117	0.0644142		40.015	0.00643207	0.00741378	0.00727787	40.108	0.0234851	0.017202	0.0420858	0.0503435	0.035793	40.036	0.0125673	0.0165414	0.00945224	40.109	0.0109826	0.041739	0.0985887	0.194693	0.125611	39.456	0.00654734	0.0046454	0.00939202	39.561	0.0260108	0.053871	0.0553943	0.123589	0.0471486
	0.0285804	0.0380049	0.0671352		40.221	0.00660108	0.00765388	0.00686364	40.323	0.0213497	0.0163779	0.0473511	0.0593346	0.0400982	40.22	0.0116364	0.0171062	0.00927006	40.321	0.0113891	0.0423942	0.11721	0.25674	0.153969	39.673	0.00611699	0.00470675	0.00962329	39.771	0.0162495	0.046092	0.0511527	0.132564	0.0574742
	0.0315266	0.035805	0.0714813		40.436	0.00604158	0.00809347	0.00640967	40.529	0.0184942	0.0145243	0.0510538	0.0675326	0.0438823	40.439	0.0116828	0.0173457	0.00880023	40.545	0.0115463	0.0438758	0.138858	0.324479	0.185271	39.891	0.00589779	0.00559308	0.010808	39.984	0.00846351	0.0403339	0.0505069	0.143988	0.0682413
	0.0237524	0.0291848	0.0701225		40.641	0.00630808	0.00812287	0.005209	40.732	0.0331958	0.0122161	0.0557383	0.0750194	0.0478653	40.662	0.0116324	0.0174222	0.00780745	40.751	0.0117291	0.0455345	0.157797	0.391149	0.21622	40.097	0.00679208	0.00589269	0.0118396	40.207	0.00329503	0.0393141	0.0528103	0.15992	0.0806801
	0.0224662	0.0231597	0.0703278		40.847	0.00663061	0.00905891	0.00497238	40.933	0.0522965	0.0111496	0.0639085	0.083319	0.0522968	40.867	0.0116768	0.0182087	0.00724149	40.962	0.012993	0.0464826	0.180207	0.459622	0.248332	40.319	0.00693418	0.00673831	0.0127319	40.42	0	0.0428446	0.0579207	0.180562	0.0928664
	0.0278141	0.0139623	0.0649283		41.039	0.00638347	0.00951637	0.00544474	41.134	0.0731152	0.015311	0.0725687	0.0920197	0.0552883	41.074	0.0115591	0.019054	0.0069312	41.176	0.0141367	0.0480458	0.203493	0.528736	0.278541	40.521	0.00672041	0.00776197	0.0141742	40.623	0	0.0493822	0.064287	0.203028	0.106369
	0.0307702	0.00700768	0.062067		41.246	0.00571823	0.010272	0.00551441	41.338	0.0817782	0.0182884	0.0820534	0.0989404	0.058839	41.291	0.0122638	0.0196828	0.00698707	41.394	0.0149009	0.0487303	0.226715	0.598573	0.307003	40.735	0.00760514	0.00861833	0.0164458	40.826	0	0.0588301	0.0730996	0.22629	0.120095
	0.036278	0.00550181	0.0602693		41.45	0.00651148	0.0109229	0.00602942	41.552	0.0842563	0.024703	0.0979658	0.106341	0.0639251	41.504	0.0124171	0.0197548	0.00654673	41.603	0.0158083	0.0499313	0.24794	0.662257	0.332481	40.944	0.00769504	0.00984144	0.0177919	41.048	0	0.0728609	0.0851985	0.254181	0.133779
	0.0404822	0.0104422	0.0597039		41.665	0.00703923	0.0110559	0.00653453	41.771	0.0820222	0.0225478	0.115498	0.112022	0.0675681	41.702	0.0122989	0.0197893	0.00592838	41.804	0.0164989	0.0502766	0.272801	0.720741	0.352878	41.16	0.0072733	0.0115248	0.0188666	41.255	0	0.0896672	0.0979802	0.284233	0.147093
	0.0455724	0.00894966	0.0557867		41.874	0.00749964	0.0116482	0.00678399	41.961	0.0818356	0.022088	0.135265	0.11716	0.070707	41.917	0.0132639	0.0203194	0.00576128	42.01	0.0174965	0.0516574	0.299127	0.775848	0.370675	41.368	0.00828142	0.0126074	0.0207302	41.461	0	0.108701	0.113658	0.313278	0.161327
	0.051042	0.0124693	0.0496862		42.086	0.00920992	0.0126521	0.00858768	42.179	0.0854805	0.0289518	0.161469	0.122441	0.0733795	42.124	0.0136352	0.0199694	0.00552828	42.23	0.0175341	0.0516516	0.325111	0.842744	0.384465	41.575	0.00861768	0.0139122	0.0214651	41.68	0	0.130395	0.130221	0.342406	0.173576
	0.0594616	0.0196417	0.0464092		42.29	0.0100638	0.0129653	0.00900539	42.366	0.0907776	0.0393942	0.187498	0.12777	0.0778655	42.345	0.0135627	0.0195304	0.00609539	42.445	0.0187288	0.0524824	0.351053	0.910217	0.396249	41.792	0.00914283	0.015265	0.0224001	41.891	0	0.152191	0.146012	0.369059	0.184363
	0.0717519	0.0330953	0.0376642		42.455	0.010693	0.0126844	0.0100031	42.55	0.0985676	0.054212	0.216371	0.132036	0.079781	42.555	0.0136973	0.0192629	0.00626614	42.656	0.0198729	0.0522167	0.376986	0.97339	0.402463	41.991	0.00852663	0.0161455	0.0236193	42.093	0	0.173894	0.161481	0.391921	0.19159
	0.0709398	0.0415452	0.0351483		42.674	0.0122097	0.0136906	0.0120897	42.761	0.111481	0.0767861	0.252691	0.136583	0.0825516	42.768	0.0135859	0.0194812	0.00649108	42.868	0.0213296	0.0541469	0.402156	1.02999	0.405415	42.209	0.00875452	0.0159877	0.0250307	42.303	0	0.195622	0.176554	0.413189	0.19683
	0.0686777	0.0356679	0.0333698		42.873	0.0126872	0.0141324	0.0130677	42.976	0.12874	0.106185	0.29304	0.140533	0.0851999	42.982	0.0141738	0.0194446	0.00691149	43.063	0.0218043	0.0541576	0.4215	1.07386	0.403238	42.413	0.00896979	0.0163911	0.0243742	42.516	0.00787206	0.214582	0.19039	0.430951	0.200458
	0.0739002	0.0433182	0.0345524		43.089	0.0141922	0.0160632	0.0146881	43.193	0.146473	0.142046	0.335176	0.143794	0.0879935	43.175	0.0141073	0.0191096	0.00739754	43.278	0.0225417	0.0555145	0.439869	1.11296	0.399247	42.629	0.00986681	0.0163101	0.0253601	42.727	0.0203508	0.232721	0.202541	0.444569	0.202058
	0.0770083	0.049579	0.0237739		43.309	0.0147516	0.017025	0.0163726	43.412	0.168349	0.182388	0.379406	0.146743	0.0895691	43.391	0.0136132	0.0190723	0.00845283	43.496	0.0222947	0.0563055	0.455388	1.14834	0.392391	42.841	0.00988443	0.0162941	0.0252767	42.937	0.0300627	0.247137	0.211733	0.453065	0.201174
	0.0755934	0.0504705	0.0172197		43.527	0.0168622	0.018068	0.0176532	43.62	0.192218	0.22468	0.421739	0.148853	0.0913513	43.613	0.0130805	0.0190456	0.00849119	43.701	0.0224158	0.0563048	0.466587	1.17342	0.383309	43.057	0.0105655	0.0162504	0.0259088	43.155	0.0391028	0.258951	0.218335	0.457697	0.198893
	0.0773779	0.0493464	0.00737173		43.731	0.0180494	0.0191574	0.0194338	43.823	0.215403	0.267842	0.461822	0.150908	0.0935008	43.806	0.0126024	0.0192513	0.00806431	43.908	0.022424	0.0558285	0.474753	1.18884	0.374069	43.268	0.00968983	0.0150572	0.0250596	43.367	0.0441928	0.266563	0.221825	0.456735	0.193912
	0.0771422	0.0506454	0.00936844		43.937	0.0188485	0.0198592	0.0209022	44.031	0.238678	0.310879	0.496937	0.151546	0.0942615	44.02	0.012671	0.018911	0.00744245	44.116	0.022259	0.0553734	0.476607	1.19593	0.365856	43.483	0.0100687	0.0142912	0.023611	43.58	0.0483005	0.270775	0.222337	0.450768	0.187219
	0.071149	0.0489482	0.0126862		44.151	0.0192322	0.019507	0.0210854	44.252	0.260266	0.353408	0.530175	0.151136	0.0948959	44.235	0.0120345	0.0202514	0.00783604	44.312	0.0221806	0.0543544	0.48002	1.19621	0.358949	43.696	0.0107646	0.0143953	0.0231256	43.791	0.0489371	0.269543	0.219374	0.439781	0.178842
	0.0595052	0.0432658	0.0136932		44.365	0.0192555	0.019272	0.0217014	44.472	0.27985	0.393527	0.555269	0.150416	0.0941995	44.432	0.0119979	0.0206438	0.00865628	44.539	0.0225417	0.0540903	0.481223	1.19271	0.35306	43.906	0.0109921	0.0136716	0.0210011	44.002	0.0482026	0.264503	0.214348	0.423991	0.168348
	0.0572045	0.0477543	0.0126608		44.571	0.0201912	0.0201279	0.0225856	44.672	0.297876	0.42689	0.57165	0.148718	0.0934631	44.652	0.0120822	0.0216092	0.00787043	44.746	0.0218063	0.0535189	0.481557	1.18683	0.348285	44.116	0.010836	0.0125431	0.0203694	44.218	0.0451155	0.25539	0.205159	0.40257	0.156414
	0.0545311	0.0472725	0.00791659		44.784	0.0211528	0.0208144	0.0245227	44.876	0.313097	0.457074	0.583504	0.145109	0.0930078	44.857	0.0116055	0.021202	0.00808693	44.95	0.0215897	0.053623	0.481433	1.18002	0.343419	44.331	0.00988711	0.0121993	0.0198384	44.417	0.042395	0.245952	0.196572	0.381939	0.145649
	0.0478452	0.0423664	0		44.984	0.0208995	0.0211008	0.0253185	45.067	0.32501	0.479754	0.586256	0.141237	0.0946314	45.06	0.0112409	0.0222287	0.00826975	45.161	0.0215745	0.0533066	0.482842	1.17315	0.337419	44.537	0.00928163	0.0110795	0.0179448	44.638	0.03739	0.230296	0.184052	0.35658	0.132237
	0.0427132	0.0483555	0.00958779		45.18	0.0197901	0.0212579	0.0263702	45.284	0.333346	0.49684	0.581683	0.143758	0.0957786	45.273	0.0109533	0.0241856	0.00818066	45.375	0.0212599	0.0538918	0.485879	1.16784	0.332788	44.752	0.00923875	0.0107758	0.0164134	44.854	0.0318327	0.212923	0.170468	0.328647	0.119432
	0.0388586	0.045975	0.0158024		45.387	0.0192397	0.0205908	0.0271709	45.479	0.336061	0.504995	0.579087	0.14432	0.0979276	45.487	0.010883	0.0254993	0.00843879	45.593	0.0211601	0.0558143	0.490422	1.16749	0.330741	44.952	0.00780578	0.00965936	0.0158765	45.034	0.025524	0.195715	0.157676	0.303521	0.107776
	0.03675	0.0457207	0.0149916		45.594	0.0186493	0.0205343	0.0275622	45.701	0.335694	0.505163	0.576595	0.143766	0.0979865	45.694	0.0108356	0.0273413	0.00825201	45.786	0.020552	0.0570599	0.49826	1.17262	0.330113	45.131	0.00736617	0.0091276	0.0154164	45.214	0.020829	0.176759	0.145501	0.280082	0.0968818
	0.0322192	0.0363496	0.0186996		45.814	0.018404	0.0189739	0.0276281	45.913	0.33179	0.497537	0.555951	0.139053	0.0976889	45.905	0.0107084	0.0278337	0.00803815	46.012	0.0196164	0.0593117	0.508586	1.18171	0.328633	45.33	0.00522427	0.00831201	0.013584	45.43	0.0154188	0.156771	0.13202	0.255474	0.0855675
	0.0304438	0.0308922	0.0232423		46.014	0.0225908	0.0175768	0.0275969	46.106	0.324372	0.483508	0.524893	0.133461	0.0959107	46.11	0.0103883	0.0283545	0.00773943	46.213	0.0197937	0.0615775	0.52044	1.19605	0.33113	45.534	0.00485222	0.00742792	0.0132777	45.637	0.0112397	0.137563	0.119767	0.234018	0.0760542
	0.0243289	0.0224687	0.0265377		46.226	0.0272257	0.0173013	0.0286652	46.327	0.312149	0.461189	0.48613	0.124437	0.0930138	46.325	0.0111279	0.0301529	0.00739167	46.433	0.0202435	0.0627553	0.532849	1.21258	0.332289	45.757	0.00396129	0.0068672	0.0127488	45.86	0.00692644	0.119911	0.107879	0.213707	0.0665183
	0.0280102	0.0187194	0.045032		46.424	0.0272221	0.0160525	0.0286412	46.511	0.299059	0.437083	0.450035	0.116827	0.0889034	46.534	0.010134	0.0298984	0.00620397	46.626	0.0209024	0.0645197	0.54433	1.23666	0.335194	45.976	0.00361428	0.00565213	0.0124566	46.079	0.00419144	0.105064	0.0981012	0.196647	0.0582911
	0.0244438	0.015797	0.0338099		46.598	0.0256873	0.0149982	0.0277582	46.671	0.285556	0.412525	0.416492	0.109033	0.0846822	46.74	0.010648	0.0312857	0.00584271	46.835	0.0205832	0.0665146	0.557209	1.26543	0.337386	46.191	0.00323835	0.00486505	0.0120604	46.294	0.00311363	0.0936003	0.0910156	0.181211	0.0510253
	0.0278478	0.0223403	0.0366158		46.786	0.0243247	0.0143403	0.0269589	46.884	0.267515	0.376173	0.372598	0.100236	0.0799195	46.954	0.00984601	0.0309776	0.00565033	47.055	0.0211724	0.0684036	0.571259	1.29216	0.342411	46.407	0.00319533	0.00479518	0.0116106	46.501	0.00351283	0.0867374	0.0869193	0.170359	0.0447537
	0.0267121	0.0349764	0.0383879		47.001	0.0230354	0.0131702	0.0257117	47.11	0.246998	0.33523	0.328221	0.0907142	0.0750609	47.169	0.0102899	0.0311132	0.00588683	47.27	0.0208138	0.0695257	0.582719	1.30968	0.347638	46.605	0.00297382	0.00517091	0.0115545	46.7	0.0045385	0.0844559	0.0845078	0.16167	0.03973
	0.0299685	0.0412328	0.0482891		47.223	0.022375	0.0115143	0.0231142	47.323	0.226635	0.295484	0.286805	0.0823585	0.0710237	47.382	0.0104717	0.0306709	0.0069668	47.476	0.020837	0.0705761	0.59127	1.32168	0.352849	46.815	0.002391	0.00616794	0.0111707	46.918	0.00621791	0.0853789	0.0830652	0.154934	0.0360831
	0.0306037	0.0406715	0.0545449		47.436	0.0211145	0.0101992	0.0218908	47.541	0.208207	0.255276	0.247881	0.0753749	0.0668773	47.588	0.0108958	0.0301759	0.00653186	47.681	0.0196617	0.0707791	0.594986	1.32196	0.356048	47.035	0.00246235	0.00653841	0.012073	47.127	0.00619206	0.0865648	0.0816567	0.148735	0.0335762
	0.0257196	0.0474667	0.0590588		47.658	0.021261	0.00959565	0.0213316	47.767	0.191672	0.216202	0.21139	0.0672969	0.0640944	47.784	0.0117417	0.0294624	0.00627534	47.863	0.0190033	0.0704014	0.593853	1.31207	0.355657	47.241	0.00290209	0.00669445	0.012656	47.347	0.00569966	0.0862391	0.0794676	0.142907	0.0304194
	0.0355317	0.0542604	0.0593865		47.882	0.0210089	0.0092419	0.0208806	47.989	0.176408	0.181582	0.179551	0.060036	0.0608687	47.976	0.0121992	0.0295144	0.00713468	48.068	0.0183171	0.0691609	0.589323	1.29442	0.353368	47.461	0.00270391	0.00708976	0.012153	47.562	0.00567396	0.0844042	0.0772101	0.136464	0.0270896
	0.0368468	0.0414297	0.0697688		48.108	0.0209333	0.00871186	0.0203705	48.205	0.16515	0.152829	0.153215	0.0553388	0.0580636	48.19	0.0122126	0.0283847	0.00735939	48.293	0.0182068	0.067418	0.578339	1.26744	0.347583	47.674	0.00247704	0.00661854	0.0117077	47.778	0.00586966	0.0827246	0.073558	0.129994	0.0255763
	0.0402536	0.0367096	0.0648194		48.321	0.0205679	0.00851014	0.0192495	48.426	0.154769	0.128704	0.132738	0.0515317	0.054834	48.405	0.0133632	0.0281562	0.0085886	48.483	0.0175283	0.0653398	0.56596	1.23712	0.340378	47.901	0.00205801	0.00640544	0.0111707	48.003	0.00641032	0.0807095	0.0709171	0.124935	0.0236638
	0.0361625	0.0307251	0.0644181		48.528	0.0208708	0.00785605	0.0181887	48.622	0.147598	0.11123	0.117265	0.0486896	0.0529652	48.572	0.0126936	0.0278554	0.00861151	48.674	0.0172955	0.062814	0.546349	1.20016	0.331902	48.116	0.00101883	0.00642972	0.0107455	48.212	0.00579515	0.0790688	0.0674412	0.119261	0.0219314
	0.0378848	0.0433839	0.0693019		48.737	0.0212879	0.00813749	0.0166674	48.832	0.13977	0.0960392	0.101378	0.0448722	0.0508973	48.786	0.0131167	0.0272633	0.00912504	48.893	0.0163776	0.0582948	0.519471	1.15014	0.321014	48.325	0.000667246	0.00618071	0.00984337	48.427	0.0067859	0.0763172	0.0647175	0.11323	0.0199848
	0.027523	0.0373191	0.0682111		48.952	0.0207578	0.00788858	0.0149043	49.056	0.13494	0.0847789	0.0901812	0.0420199	0.0489096	48.993	0.0127288	0.0263878	0.00986144	49.094	0.0151959	0.0538992	0.489466	1.09759	0.309357	48.528	0.0010967	0.00549337	0.00943986	48.619	0.00637392	0.0749277	0.0634477	0.109562	0.0184758
	0.0272723	0.0382568	0.068481		49.167	0.0210841	0.00758093	0.0137038	49.26	0.132717	0.079756	0.0845516	0.0414126	0.0477513	49.206	0.0129396	0.0262137	0.0107856	49.308	0.014669	0.0490574	0.455379	1.03525	0.296452	48.735	0.000891932	0.00563562	0.00939681	48.83	0.00644799	0.0738886	0.0611463	0.106676	0.0176145
	0.0243373	0.0398005	0.0646139		49.373	0.0205904	0.00739572	0.0135991	49.476	0.131503	0.0739996	0.0781375	0.0407098	0.0462248	49.41	0.0129441	0.0259775	0.0120947	49.512	0.0146842	0.0445544	0.419182	0.969227	0.281486	48.945	0.000624598	0.00546413	0.0103336	49.039	0.00711581	0.0721348	0.0573888	0.101645	0.0167651
	0.0212674	0.0486902	0.0579897		49.589	0.0195767	0.00720216	0.012498	49.694	0.12803	0.0696677	0.0725311	0.0389462	0.0459651	49.625	0.0130878	0.0253979	0.0126188	49.727	0.0135614	0.0391262	0.377987	0.896026	0.264362	49.155	0.00160703	0.00602188	0.0104196	49.249	0.00796548	0.0712419	0.05427	0.096963	0.0159167
	0.0239121	0.0545714	0.0476216		49.813	0.0197621	0.00681833	0.0115439	49.899	0.128285	0.0690596	0.0714367	0.0391035	0.0457906	49.842	0.0130331	0.0236853	0.0136205	49.94	0.0118761	0.0337321	0.335317	0.822302	0.24596	49.366	0.00136828	0.00663403	0.0100748	49.472	0.00873132	0.0700814	0.050632	0.0925998	0.0145293
	0.0173917	0.0633217	0.0408034		50.011	0.0191319	0.00599917	0.0102477	50.112	0.125037	0.0629326	0.0670767	0.0372761	0.0447781	50.038	0.012617	0.0220854	0.0133269	50.134	0.0105311	0.0290798	0.295571	0.752688	0.227653	49.584	0.00238661	0.00726496	0.00969362	49.693	0.0105585	0.0686421	0.0466925	0.0875567	0.0147355
	0.0152828	0.0584334	0.0361296		50.213	0.0184403	0.00637645	0.00901872	50.314	0.123214	0.0599129	0.0651679	0.0373506	0.0454621	50.253	0.0119482	0.0213077	0.0139189	50.347	0.00948716	0.0245218	0.255295	0.679679	0.208052	49.804	0.0034974	0.00701677	0.00958085	49.907	0.0123086	0.0674482	0.0434179	0.0824244	0.0140298
	0.0176437	0.0616267	0.0301589		50.427	0.0175106	0.00476567	0.00805133	50.53	0.120278	0.0572888	0.0609215	0.0376056	0.0448093	50.46	0.0109947	0.019939	0.0151897	50.564	0.0084757	0.0192025	0.216976	0.609391	0.189361	50.025	0.00293742	0.00679637	0.0083282	50.131	0.0127167	0.0661983	0.0403464	0.077074	0.012992
	0.0259322	0.0634903	0.027968		50.628	0.016386	0.00406898	0.00711981	50.737	0.117365	0.0530746	0.0566318	0.0370675	0.0440514	50.679	0.0104686	0.0183906	0.0162166	50.784	0.00869707	0.014707	0.183804	0.547704	0.172164	50.244	0.00274137	0.00629694	0.00816125	50.346	0.012557	0.0649614	0.0374447	0.0723516	0.0127977
	0.0297617	0.0596446	0.0233807		50.827	0.0159289	0.00339523	0.00682069	50.905	0.114812	0.0506107	0.0542605	0.0372505	0.0429679	50.902	0.00863904	0.0167505	0.0162508	51.004	0.00889824	0.0114143	0.154679	0.492226	0.155685	50.443	0.00274118	0.00551346	0.00828905	50.538	0.0133042	0.0639974	0.0345119	0.0669619	0.0116959
	0.0237514	0.0558543	0.0252063		51.019	0.0151964	0.003031	0.0063182	51.113	0.113324	0.0468453	0.0505465	0.0367741	0.0422456	51.119	0.00767484	0.0150331	0.0160541	51.22	0.00856064	0.00907816	0.129317	0.441584	0.141215	50.658	0.00274701	0.00493197	0.00814857	50.762	0.0141531	0.0627466	0.0316758	0.06185	0.0112593
	0.0270319	0.052979	0.028755		51.223	0.0138439	0.0027276	0.00640346	51.302	0.111401	0.0443049	0.0471333	0.0365127	0.0422965	51.34	0.00766533	0.0144561	0.0170835	51.433	0.00783145	0.00565105	0.108709	0.399271	0.128064	50.875	0.00302862	0.00472078	0.00769513	50.967	0.0141711	0.0615895	0.0288954	0.0566537	0.0108142
	0.0328143	0.0543842	0.0279678		51.415	0.013862	0.00322178	0.00583239	51.507	0.109476	0.0410868	0.0439011	0.0371638	0.0422675	51.553	0.00696661	0.0125217	0.0182096	51.651	0.00778333	0.00418804	0.0924305	0.36428	0.117378	51.082	0.00278095	0.00440506	0.00803037	51.186	0.0130207	0.0611091	0.0270983	0.0520556	0.0103847
	0.0342123	0.0513607	0.0210477		51.62	0.013962	0.00277138	0.00521028	51.719	0.108803	0.038201	0.0424759	0.0372801	0.0412501	51.746	0.00489581	0.0106658	0.0187182	51.839	0.00713425	0.00311726	0.0828593	0.339945	0.108692	51.301	0.00157776	0.00410231	0.00780196	51.408	0.0129291	0.0611287	0.0249248	0.0473189	0.00973497
	0.0346852	0.0424996	0.0202077		51.833	0.0131142	0.00127526	0.0046365	51.939	0.106672	0.0357934	0.0395648	0.036265	0.0408584	51.954	0.00389932	0.00896616	0.0182315	52.049	0.00680784	0.00230769	0.0746001	0.313578	0.10089	51.525	0.00113674	0.00339847	0.00805657	51.62	0.0132089	0.060245	0.0233286	0.04456	0.00941851
	0.0369395	0.0355982	0.0182164		52.051	0.0129046	0.00120773	0.00383591	52.144	0.105764	0.0330265	0.0364502	0.035167	0.040488	52.165	0.00301953	0.0074445	0.0184768	52.259	0.00679726	0.00198521	0.066698	0.290775	0.0950937	51.735	0.000717454	0.00287036	0.00760664	51.832	0.0119639	0.0600285	0.0216511	0.0402093	0.00869136
	0.0427571	0.0300479	0.0184581		52.254	0.0118833	0.000670923	0.00290186	52.36	0.104984	0.0300034	0.0328624	0.0341559	0.040013	52.375	0.00283664	0.00600621	0.0186317	52.469	0.00682453	0.00183043	0.0587489	0.267703	0.0893902	51.951	0.00166795	0.00153552	0.00676564	52.044	0.0163432	0.0601662	0.0208481	0.0360219	0.00757506
	0.0431298	0.0253618	0.0158112		52.481	0.0115022	0	0.00167902	52.571	0.103644	0.0271085	0.0303886	0.033626	0.0394507	52.586	0.00218502	0.00593365	0.0186034	52.68	0.00611626	0.000396143	0.0538622	0.246933	0.0851105	52.158	0.00256524	0.00165016	0.00668304	52.256	0.0280398	0.0589898	0.0186586	0.0325681	0.00673927
	0.0428709	0.0196784	0.0183495		52.683	0.0112537	0	0.00144577	52.783	0.102815	0.0248959	0.0277225	0.0340401	0.0389234	52.795	0.00185663	0.00465845	0.0177234	52.901	0.0059883	0.000219304	0.0476436	0.230024	0.0821962	52.368	0.00212378	0.000965327	0.00608832	52.471	0.0414157	0.0583216	0.0171153	0.0290393	0.00617268
	0.0428928	0.0153342	0.0141317		52.881	0.0118913	0.000509485	0.00129759	52.981	0.102612	0.0238011	0.0262563	0.0338617	0.0392351	53.014	0.00221654	0.00427617	0.0172865	53.105	0.00524774	9.17063e-05	0.0454156	0.215723	0.0812318	52.583	0.00201154	0.000830711	0.00625456	52.686	0.0557054	0.0590083	0.0161388	0.0257611	0.00610954
	0.0432331	0.0191616	0.00919671		53.08	0.0118179	0.00128116	0.000664461	53.173	0.102169	0.0251233	0.0272928	0.032878	0.0394348	53.219	0.00232708	0.00391642	0.0163882	53.321	0.00476429	0	0.0418453	0.199233	0.0793948	52.797	0.0015042	0.000952246	0.00579793	52.891	0.0697791	0.0599103	0.0158465	0.0238275	0.00633101
	0.0408476	0.0135714	0.00831287		53.272	0.0125922	0.00225302	0.000463668	53.374	0.102941	0.0254617	0.0266827	0.0330025	0.0387483	53.436	0.00336157	0.00401034	0.0157748	53.542	0.00391193	0	0.0395405	0.183144	0.0769153	52.998	0.00149246	0.00111521	0.00436978	53.1	0.0836638	0.0594856	0.0155368	0.0216337	0.00631079
	0.0331376	0.0173963	0.00981808		53.49	0.0129333	0.0023909	0.000115794	53.584	0.103393	0.0242926	0.0268585	0.0341148	0.0385037	53.655	0.00351339	0.00408722	0.015056	53.755	0.00375179	0	0.0383669	0.169332	0.0756318	53.217	0.00200591	0.00195738	0.00439818	53.322	0.0947206	0.0591807	0.0140434	0.0182425	0.00549365
	0.0322802	0.0113117	0.00542364		53.697	0.0135941	0.00252867	0	53.802	0.102855	0.0235124	0.0258574	0.0331995	0.0371497	53.858	0.00470963	0.00420697	0.0147937	53.963	0.00411341	2.50148e-05	0.0377588	0.158787	0.0745596	53.43	0.00190633	0.0026487	0.00507585	53.53	0.104425	0.0589945	0.0146305	0.0165153	0.0055716
	0.0324847	0.0102201	0		53.908	0.013694	0.00332703	0	54.01	0.102787	0.0221506	0.025992	0.0328526	0.0359225	54.052	0.0052851	0.00435629	0.0145071	54.139	0.00324602	0.000576039	0.0383927	0.151345	0.0729014	53.631	0.00244501	0.00356641	0.00488018	53.734	0.111436	0.0578063	0.0157936	0.0157893	0.00522101
	0.0295342	0.00643878	0.0085539		54.13	0.0153397	0.00379575	0	54.234	0.103887	0.021383	0.0268308	0.0316642	0.0352853	54.253	0.00556518	0.00498047	0.0137237	54.353	0.00219335	0.0002501	0.0389464	0.143118	0.0699857	53.853	0.00138409	0.00365309	0.00404571	53.953	0.116841	0.0584188	0.0158091	0.0148774	0.00497641
	0.0299233	0.0113013	0.00885101		54.346	0.0158551	0.00347393	0	54.444	0.105073	0.0219973	0.0277188	0.0315737	0.0344408	54.455	0.00610978	0.00630699	0.0137457	54.557	0.00156772	0.000170875	0.0407053	0.138832	0.0693437	54.072	0.00156013	0.0028612	0.00302995	54.162	0.120261	0.0590203	0.0149539	0.0136316	0.00429343
	0.0255994	0.00329533	0.0129364		54.558	0.0153887	0.00381845	0	54.656	0.103592	0.0214222	0.0285234	0.0310442	0.0335619	54.67	0.00675863	0.00710352	0.0131027	54.764	0.00184904	0	0.0425353	0.134933	0.066772	54.269	0.00171455	0.00298093	0.00238694	54.363	0.122855	0.0612341	0.014265	0.0126683	0.00404282
	0.0299075	0.00062165	0.0247002		54.769	0.0149304	0.00389074	0	54.866	0.103997	0.0216759	0.0293359	0.0302028	0.0328771	54.871	0.00631454	0.00784977	0.0117746	54.965	0.00183792	0.000700392	0.0428642	0.131605	0.0646757	54.476	0.00122695	0.0026693	0.00165665	54.568	0.122726	0.0625484	0.0139285	0.0123184	0.00387772
	0.0216649	0.00035207	0.0173336		54.979	0.0137863	0.00426463	0	55.052	0.103395	0.0230104	0.0300908	0.0290712	0.0321324	55.076	0.00625822	0.00964774	0.0105762	55.171	0.00220702	0.00171364	0.0447273	0.129024	0.062463	54.682	0.0013734	0.00268692	0.00126048	54.788	0.123079	0.0622013	0.0134519	0.0107108	0.00409588
	0.0185281	0.00221257	0.016414		55.144	0.0137988	0.00470345	0	55.234	0.103309	0.0222581	0.0300002	0.028478	0.031635	55.286	0.00577701	0.00983359	0.00995162	55.389	0.00280236	0.00214046	0.0469156	0.127804	0.0594619	54.905	0.00147515	0.00267027	0.000347952	55.008	0.123589	0.0622124	0.0141172	0.00981725	0.0041326
	0.0120637	0.0066406	0.0184139		55.347	0.0130174	0.00541922	0	55.439	0.103623	0.024124	0.0316816	0.0283611	0.0318923	55.501	0.00559187	0.0100801	0.00928791	55.61	0.00348053	0.00275855	0.0468166	0.127721	0.0571477	55.122	0.00189704	0.00294637	0.000231468	55.228	0.123907	0.0631014	0.0138298	0.00877435	0.00409835
	0.00650566	0.00131658	0.0284845		55.554	0.0128838	0.00534494	0	55.655	0.104425	0.0243308	0.0325836	0.0287225	0.0332356	55.706	0.0063869	0.00983701	0.00851722	55.801	0.00339342	0.00368488	0.0470882	0.12703	0.0549863	55.343	0.00194883	0.00306033	0	55.444	0.123296	0.0633964	0.0133589	0.00922604	0.004791
	0.00487313	0.0020814	0.0300636		55.767	0.0123954	0.00523752	0	55.868	0.106378	0.0251021	0.0336426	0.0293634	0.0355229	55.917	0.00640712	0.00962057	0.00758769	56.011	0.00298565	0.0048869	0.0489575	0.127485	0.0520177	55.557	0.00322669	0.0030803	0.000268919	55.663	0.120512	0.0628745	0.0125603	0.008924	0.00526958
	0.00047979	0.00906269	0.0334535		55.983	0.0125471	0.00543974	0	56.087	0.107333	0.0256028	0.0356986	0.0298111	0.0357226	56.126	0.00753354	0.010047	0.00680649	56.232	0.00294756	0.00512846	0.0511754	0.130537	0.0480115	55.774	0.00281815	0.00281332	0.000753617	55.873	0.118693	0.061708	0.0122727	0.00844934	0.00579928
	0.00336657	0.00356567	0.0337669		56.2	0.0119225	0.00515452	0.000610256	56.3	0.107016	0.0263382	0.0359165	0.0295432	0.0363791	56.347	0.0085962	0.00938786	0.00689912	56.45	0.00220755	0.00574129	0.0536431	0.132975	0.0436875	55.983	0.002772	0.00246269	0.00155965	56.082	0.116345	0.0596686	0.0116566	0.00787389	0.00558012
	0.00047935	0	0.0440087		56.419	0.0122598	0.00484712	0.00172476	56.521	0.107746	0.0270253	0.0364433	0.030189	0.0369431	56.562	0.0094375	0.00850641	0.00656194	56.662	0.00204027	0.00594561	0.0553341	0.135522	0.039782	56.195	0.00230799	0.00225713	0.00213357	56.294	0.11622	0.0573687	0.0109921	0.00782228	0.00593794
	0	0.00405181	0.0581885		56.641	0.0118077	0.00557173	0.00277488	56.734	0.106514	0.0275103	0.0361677	0.0309905	0.0382043	56.763	0.00891917	0.00820603	0.00658774	56.861	0.00112773	0.00707716	0.0555078	0.138691	0.0368819	56.403	0.00261587	0.00196746	0.00266381	56.502	0.117926	0.0566164	0.0109539	0.0077943	0.00624472
	0	0	0.0719106		56.846	0.0117238	0.00558315	0.00288204	56.952	0.105919	0.0277309	0.0363458	0.0313594	0.0379625	56.985	0.00809709	0.00836361	0.0059877	57.085	0.0015615	0.00780937	0.053964	0.140174	0.0340107	56.601	0.00132471	0.00170822	0.00312579	56.704	0.122085	0.0551681	0.010348	0.00590133	0.00623788
	0	0	0.0883901		57.053	0.0120804	0.00624965	0.00305325	57.145	0.105067	0.0273623	0.0353444	0.030813	0.0380533	57.195	0.007909	0.00797968	0.00624264	57.303	0.000259277	0.00823507	0.0533643	0.141739	0.030408	56.817	0.00122791	0.000821132	0.00299722	56.922	0.129422	0.0560851	0.0109386	0.00571228	0.00679115
	0.00222855	0.00748503	0.101197		57.26	0.0118689	0.00578336	0.00322392	57.363	0.104696	0.0277497	0.0337921	0.0304013	0.0379014	57.417	0.00728977	0.00765487	0.00647589	57.518	0.000637637	0.00914692	0.0531483	0.142612	0.026967	57.033	0.00104237	0.00120821	0.00382141	57.132	0.135668	0.0616991	0.0113014	0.00609684	0.00623722
	0.00532487	0.0249766	0.112131		57.477	0.0129428	0.00586338	0.00399294	57.582	0.104435	0.0278532	0.0330735	0.0297482	0.0384388	57.639	0.00785493	0.00799672	0.0066925	57.733	0.000993098	0.0092123	0.0527238	0.142105	0.0246445	57.243	0.00072471	0.00133301	0.00395832	57.344	0.147868	0.076775	0.0122229	0.00559826	0.00625575
	0.00110071	0.0475764	0.12532		57.683	0.0128702	0.00543053	0.00481472	57.785	0.104784	0.0273224	0.0326208	0.0289769	0.0394464	57.842	0.00811083	0.00839256	0.00708558	57.919	0.00191625	0.0090672	0.0528044	0.14015	0.0227559	57.463	0.00132	0.00128098	0.00472693	57.558	0.158922	0.0923295	0.0139412	0.00529228	0.00558171
	0.004523	0.0705493	0.126586		57.898	0.0123963	0.00525432	0.0047296	58	0.104082	0.0270019	0.0308631	0.02696	0.0400475	58.027	0.00823006	0.00820528	0.0060813	58.135	0.00139693	0.0091487	0.0514417	0.138688	0.0201672	57.674	0.00264704	0.00142278	0.00473691	57.777	0.167054	0.100934	0.0147876	0.00506535	0.0047686
	0.00768487	0.0920947	0.128794		58.099	0.011821	0.00447167	0.00389801	58.208	0.104381	0.0264912	0.0287876	0.0271826	0.03858	58.244	0.00809	0.00788227	0.00636359	58.346	0.000199392	0.00946564	0.0512238	0.137855	0.0170693	57.892	0.00271093	0.00160844	0.00507676	57.998	0.171541	0.0995061	0.0156346	0.00508468	0.00400619
	0.00150018	0.123835	0.139017		58.319	0.0117453	0.00357764	0.00333228	58.416	0.104447	0.0266068	0.0269141	0.0264522	0.0380775	58.458	0.00873412	0.0085056	0.00611881	58.558	0.000340097	0.0101038	0.0517849	0.136973	0.015774	58.098	0.00308728	0.0017773	0.00522774	58.2	0.172723	0.0886651	0.0148064	0.00457415	0.00432253
	0.00389329	0.146167	0.142765		58.536	0.0115368	0.00377606	0.0033891	58.635	0.104204	0.0273232	0.0254281	0.0279369	0.038434	58.674	0.00879356	0.00903503	0.00698665	58.764	0.000355654	0.0100783	0.0523235	0.137427	0.0142462	58.312	0.00204488	0.000990295	0.00421624	58.405	0.169988	0.0694679	0.0132674	0.00477511	0.00343541
	0.0150239	0.179723	0.142798		58.747	0.0112286	0.00292868	0.00308712	58.847	0.102669	0.0266267	0.0235367	0.0274055	0.0373183	58.871	0.00976762	0.00958464	0.00755073	58.972	0.000615355	0.00941397	0.0532779	0.139581	0.0134726	58.525	0.00116551	0	0.00308697	58.619	0.164974	0.0439385	0.00929671	0.00421885	0.00228958
	0.0204296	0.206412	0.140234		58.96	0.0105515	0.00298727	0.00280542	59.063	0.103109	0.0273163	0.0222962	0.0281583	0.0357968	59.072	0.0107419	0.00914223	0.00777921	59.164	0.00101796	0.00986665	0.0547484	0.143354	0.0124893	58.731	0.000819409	0	0.00321256	58.832	0.160383	0.0198783	0.00592184	0.00448277	0.00218159
	0.0213166	0.233496	0.1359		59.177	0.0109581	0.00375704	0.00304329	59.255	0.102852	0.0271295	0.0220475	0.0290709	0.0363908	59.278	0.0100427	0.00875984	0.00756011	59.381	0.00122395	0.00959958	0.0560791	0.147768	0.0127092	58.944	0.00107609	0	0.00226911	59.045	0.15933	0.00412524	0.0022701	0.00499157	0.00195349
	0.0253207	0.258872	0.133243		59.344	0.011828	0.00361237	0.00332143	59.432	0.105322	0.0274372	0.0218835	0.0300762	0.0363803	59.495	0.0109861	0.00894129	0.00787002	59.59	0.00070904	0.00923499	0.0563446	0.152679	0.0135517	59.159	0.000790378	0	0.00158702	59.255	0.164568	0	3.83207e-05	0.00481113	0.00247504
	0.0321006	0.274339	0.133541		59.539	0.012142	0.00408434	0.00404558	59.641	0.109683	0.0276753	0.0214023	0.0327883	0.03763	59.706	0.0115875	0.00941666	0.00872912	59.802	0.000959106	0.0085378	0.0573511	0.157226	0.013816	59.367	0.000456315	0	0.00157639	59.461	0.17516	0	0	0.0058109	0.00206206
	0.0388924	0.28476	0.126007		59.754	0.0122357	0.00431135	0.00323488	59.865	0.117334	0.0290326	0.0228359	0.0360028	0.0377636	59.898	0.0116517	0.00828833	0.00883016	59.998	0.00114536	0.00800468	0.0571704	0.162147	0.015238	59.568	0.000444321	0.000974125	0.00112456	59.669	0.191757	0	0.00224771	0.00771808	0.00237539
	0.0381609	0.292195	0.121621		59.975	0.0125939	0.00466482	0.00391116	60.074	0.127009	0.0311132	0.0263523	0.0394552	0.0386589	60.111	0.0102832	0.00781784	0.00901407	60.21	0.00127416	0.00831588	0.0567393	0.166581	0.0173164	59.781	0.00257382	0.00277379	0.000838177	59.883	0.214117	0.013012	0.00770249	0.00915408	0.00265718
	0.031352	0.289322	0.123491		60.186	0.0125851	0.00450138	0.00387254	60.285	0.131586	0.0340529	0.030617	0.042874	0.0409176	60.326	0.0101041	0.0073194	0.00953299	60.426	0.00157306	0.00850237	0.0575593	0.171121	0.0204254	59.983	0.00502524	0.00463987	0.0013288	60.087	0.236759	0.0621958	0.0131988	0.0111467	0.00253026
	0.0307682	0.284427	0.122854		60.401	0.0128067	0.00492861	0.00369193	60.499	0.132928	0.0369764	0.0358442	0.0483777	0.0436722	60.539	0.0102623	0.00714147	0.00967736	60.642	0.0023124	0.0094229	0.05635	0.174598	0.0228637	60.201	0.0069305	0.00503665	0.00102112	60.303	0.261689	0.122742	0.0212055	0.0116291	0.00263637
	0.0342541	0.281746	0.107397		60.612	0.0120851	0.00405385	0.00348208	60.693	0.125692	0.0384767	0.04246	0.0551004	0.0474811	60.753	0.00938609	0.0069371	0.00922679	60.856	0.00216391	0.0101325	0.0555651	0.176309	0.0248737	60.415	0.00841625	0.00480554	0.000631259	60.522	0.28791	0.190842	0.0295889	0.0124805	0.00227973
	0.0318324	0.268293	0.099435		60.807	0.0120809	0.00395186	0.00329664	60.899	0.113803	0.0387204	0.0500593	0.0625429	0.0509702	60.975	0.00871915	0.00724781	0.00847798	61.079	0.00165514	0.0101181	0.0538489	0.177507	0.0271021	60.625	0.0103874	0.00573219	0	60.728	0.314518	0.261571	0.0375811	0.014334	0.0027513
	0.0349146	0.254565	0.0889419		61.011	0.0113443	0.00425535	0.00300263	61.114	0.0906065	0.0352413	0.0591338	0.0707181	0.0557517	61.195	0.00794768	0.00756732	0.00777248	61.283	0.00184269	0.0101106	0.0524543	0.177445	0.0285822	60.841	0.0125752	0.00684139	0	60.942	0.344126	0.338784	0.0469276	0.0152212	0.00332353
	0.0426854	0.239252	0.0789922		61.226	0.0100537	0.00518298	0.00314537	61.333	0.0625757	0.0289521	0.0685813	0.0793966	0.0612814	61.391	0.00810206	0.00786378	0.00739543	61.485	0.00240647	0.011146	0.0511673	0.176284	0.0315504	61.054	0.0143029	0.00788818	1.7336e-05	61.157	0.378336	0.417298	0.0543275	0.0142105	0.00357175
	0.0451556	0.231757	0.0693279		61.435	0.00996023	0.00478803	0.00250331	61.528	0.039865	0.0226783	0.0793535	0.088022	0.0674702	61.6	0.00784064	0.00877262	0.00634676	61.677	0.00241834	0.0114605	0.0478756	0.171914	0.0331265	61.277	0.0160858	0.00892718	0	61.38	0.412347	0.497594	0.0609761	0.0126056	0.00302336
	0.0505367	0.210058	0.0683575		61.641	0.0107895	0.00516101	0.00237364	61.733	0.0173087	0.0142865	0.0887663	0.0964266	0.0731563	61.782	0.00796751	0.008751	0.00610788	61.875	0.00220483	0.0112636	0.0443994	0.166757	0.0340729	61.494	0.0179331	0.0103016	0	61.602	0.447449	0.579083	0.0680893	0.00952497	0.00309829
	0.0472943	0.186675	0.0552781		61.848	0.0109656	0.00465242	0.00222909	61.951	0.00456165	0.00677363	0.0981878	0.10545	0.0782784	61.989	0.00728541	0.00820883	0.00556089	62.094	0.00320122	0.0113902	0.0413427	0.160129	0.0348154	61.703	0.0192806	0.0113769	0	61.804	0.480521	0.653754	0.0751442	0.00581702	0.00231809
	0.0573438	0.173256	0.0542299		62.063	0.0112237	0.00520554	0.00129777	62.146	0	0.000314953	0.104677	0.111523	0.0814611	62.198	0.00733589	0.00814677	0.00514325	62.29	0.00241328	0.0116845	0.0381266	0.151268	0.0355251	61.917	0.0196274	0.0134115	0	62.013	0.513993	0.731451	0.0836964	0.00382191	0.00208339
	0.0665788	0.157842	0.0598035		62.257	0.0110081	0.00553873	0.00086207	62.356	0	0	0.112346	0.117019	0.0850693	62.403	0.00705073	0.00822834	0.00478723	62.504	0.00162405	0.0118148	0.0342459	0.141385	0.0351501	62.127	0.0200443	0.0146486	0	62.216	0.547655	0.804692	0.0935429	0.00175013	0.00180913
	0.0715771	0.148242	0.0526881		62.467	0.0120237	0.00553218	0.000419482	62.57	0	0	0.118242	0.121293	0.0883654	62.619	0.00700283	0.00893021	0.00455591	62.72	0.00121308	0.0109193	0.030329	0.129586	0.0334281	62.336	0.0208142	0.0157082	0	62.43	0.580196	0.877976	0.104568	0	0.000557632
	0.0761448	0.141656	0.0505676		62.687	0.0122792	0.0052557	0	62.78	0.00101211	0.0102434	0.123369	0.123636	0.089893	62.818	0.00713621	0.00970795	0.00438472	62.912	0.000474293	0.0110018	0.0269208	0.118288	0.0315665	62.546	0.0198704	0.0171171	0.000865879	62.645	0.610361	0.945593	0.117893	0	0.000244219
	0.082413	0.119785	0.0466717		62.903	0.0128657	0.00545519	0	63.006	0.0706328	0.030111	0.126173	0.123605	0.0898404	63.034	0.00718419	0.0097737	0.00409961	63.141	0.000341791	0.0107758	0.0237548	0.10559	0.0299191	62.757	0.0193992	0.0179971	0.00293506	62.849	0.634206	1.00189	0.132528	0.000180878	0
	0.0898637	0.109918	0.0532918		63.125	0.0140932	0.0060729	0	63.223	0.16036	0.0594856	0.127713	0.122046	0.089414	63.253	0.00635165	0.0107066	0.00383472	63.354	0	0.00980773	0.0198318	0.0932643	0.0276194	62.959	0.0175852	0.0178656	0.00495095	63.062	0.654862	1.05264	0.14958	0.00304683	0
	0.0907608	0.105987	0.051961		63.324	0.0152853	0.00639083	0.00132931	63.416	0.256372	0.0920757	0.126495	0.117743	0.0871847	63.465	0.00628998	0.0105828	0.00365278	63.565	0	0.00881769	0.0156609	0.0804551	0.0255781	63.174	0.0174222	0.0180891	0.00745146	63.269	0.671037	1.09463	0.168211	0.00876665	0.000152303
	0.0890777	0.103258	0.0559714		63.505	0.0164662	0.00738213	0.00374702	63.581	0.353911	0.126648	0.124211	0.113322	0.0851159	63.667	0.00624212	0.0110631	0.00418825	63.775	0	0.00751701	0.0124188	0.0691955	0.0231247	63.381	0.0183695	0.0179039	0.00957772	63.474	0.680121	1.13064	0.190986	0.0148252	0.000267219
	0.0802615	0.105856	0.0550184		63.685	0.018089	0.00996329	0.00667932	63.777	0.478047	0.174283	0.12146	0.106933	0.0827643	63.877	0.00575637	0.0107769	0.00367145	63.969	0.000268108	0.0069824	0.00973626	0.059239	0.0216799	63.588	0.0226908	0.0178886	0.0125618	63.69	0.683003	1.16332	0.215988	0.0264616	0
	0.0757475	0.107175	0.0551911		63.896	0.02035	0.0125106	0.0102699	63.999	0.624145	0.232986	0.118374	0.0994868	0.0790363	64.081	0.00651584	0.0104707	0.00404188	64.183	0.000363496	0.0066839	0.00846195	0.0495174	0.0191649	63.804	0.0309244	0.0176584	0.0161271	63.898	0.67804	1.18489	0.243001	0.0403251	0.000381954
	0.0735304	0.110016	0.0523084		64.112	0.0226251	0.0144051	0.014097	64.214	0.77096	0.294984	0.11429	0.0903804	0.0734011	64.295	0.00692237	0.0105686	0.00503781	64.388	0	0.00685858	0.00844796	0.0416636	0.0155048	64.009	0.0430605	0.0181003	0.0201784	64.102	0.66361	1.19732	0.272991	0.0567709	0.00150612
	0.0704207	0.113752	0.0480467		64.314	0.0252121	0.0159468	0.0179463	64.416	0.910982	0.358353	0.110557	0.0815468	0.0680695	64.501	0.00766944	0.00984176	0.00501139	64.607	0	0.00601038	0.00870099	0.0365961	0.0129353	64.216	0.0573914	0.0190701	0.0230281	64.311	0.643213	1.20178	0.306384	0.0783474	0.0022469
	0.0690518	0.116546	0.0481582		64.532	0.027759	0.0169892	0.0230034	64.637	1.04779	0.419697	0.104429	0.0722369	0.0616534	64.727	0.00844866	0.0090277	0.00447802	64.83	0	0.00651161	0.00944208	0.0323963	0.0111956	64.426	0.0759775	0.0218283	0.0252501	64.52	0.617082	1.19477	0.341983	0.103923	0.00354454
	0.0641171	0.116404	0.0552637		64.751	0.0317043	0.0184176	0.0263727	64.834	1.1628	0.47042	0.0973121	0.0636974	0.0556916	64.946	0.00871603	0.00832506	0.00485537	65.044	0	0.0060987	0.0102302	0.030258	0.0105565	64.635	0.0969946	0.0253288	0.0257413	64.729	0.588946	1.18045	0.381662	0.134402	0.00638031
	0.0546486	0.119271	0.0647677		64.94	0.0352544	0.0206917	0.0309949	65.042	1.27115	0.518896	0.0903959	0.0549315	0.049897	65.16	0.00914485	0.00801809	0.00452636	65.265	0	0.00599201	0.0107359	0.030063	0.00979691	64.844	0.121807	0.0298964	0.0256395	64.943	0.558715	1.16127	0.421266	0.16982	0.0109618
	0.0538016	0.107898	0.0662477		65.153	0.0382731	0.022299	0.0342524	65.244	1.36435	0.555683	0.0784652	0.0462705	0.0432951	65.377	0.00958941	0.00750535	0.00492769	65.47	0.0002491	0.0063126	0.0113693	0.03033	0.0106577	65.064	0.148205	0.0370025	0.0270661	65.156	0.528123	1.13597	0.459902	0.208782	0.0160835
	0.0470432	0.113277	0.0656601		65.364	0.0412568	0.0251426	0.0385953	65.456	1.44648	0.58847	0.0644698	0.0383391	0.0374244	65.583	0.00969161	0.00673015	0.00543766	65.689	0.000341737	0.00617507	0.013089	0.0317155	0.011026	65.275	0.176894	0.044827	0.0290365	65.367	0.501316	1.1137	0.498349	0.251814	0.0243899
	0.0479234	0.124161	0.0653974		65.571	0.0421662	0.0279333	0.042361	65.673	1.51023	0.615563	0.0477511	0.0292936	0.0319926	65.777	0.00925152	0.00596571	0.00496193	65.85	0.00103341	0.00676083	0.0131599	0.0328491	0.0117101	65.482	0.205481	0.0543544	0.0324415	65.574	0.478093	1.09622	0.534118	0.294065	0.0331855
	0.0403145	0.120174	0.0665582		65.787	0.0385599	0.0301474	0.0451252	65.879	1.55207	0.636846	0.0309978	0.0221753	0.0279075	65.961	0.00954397	0.0054822	0.00492666	66.06	0.00165233	0.0065655	0.013859	0.0339532	0.0122875	65.689	0.233675	0.0636084	0.0377501	65.792	0.459436	1.08106	0.568127	0.338227	0.0451115
	0.0277651	0.114294	0.0728573		66.002	0.0303882	0.031064	0.047298	66.107	1.57898	0.66085	0.0155492	0.0162112	0.0228569	66.179	0.00880975	0.00478714	0.00445707	66.281	0.00201531	0.00615736	0.0140466	0.0354476	0.0136668	65.905	0.262982	0.0755826	0.0469572	66.007	0.439712	1.06308	0.59609	0.380114	0.0579294
	0.0238165	0.122851	0.0678801		66.224	0.0215147	0.0323606	0.0497416	66.322	1.58096	0.682295	0.00388272	0.0107076	0.0194299	66.404	0.00767677	0.00421005	0.00313401	66.503	0.00242206	0.00738157	0.0134838	0.0359674	0.0141756	66.104	0.288754	0.086977	0.0566076	66.199	0.423245	1.03787	0.615461	0.41692	0.0719389
	0.0197401	0.127608	0.0750231		66.438	0.0118108	0.0297512	0.0506824	66.548	1.5619	0.703448	0	0.00725362	0.0159123	66.604	0.00731668	0.00465285	0.00246526	66.706	0.00191094	0.00692442	0.0142417	0.0356345	0.0145236	66.315	0.312383	0.0997216	0.0698601	66.421	0.400794	0.992705	0.628525	0.454108	0.0893132
	0.0197118	0.132698	0.0806137		66.663	0.00512468	0.0276459	0.0523599	66.764	1.52113	0.723617	0	0.00495321	0.0136888	66.819	0.00731848	0.00418972	0.0022489	66.908	0.00271417	0.00741973	0.0135789	0.0347596	0.0152137	66.535	0.332989	0.111689	0.0836229	66.623	0.37832	0.937486	0.630643	0.48448	0.105947
	0.0397361	0.137486	0.0746789		66.866	0	0.0233526	0.05431	66.959	1.46368	0.73895	0	0.00496715	0.0121178	67.021	0.00697039	0.00355568	0.00192492	67.124	0.00319995	0.00762423	0.0111621	0.0308092	0.014293	66.738	0.348732	0.122156	0.0974539	66.84	0.350433	0.86447	0.62324	0.509857	0.122424
	0.0417438	0.136961	0.0738234		67.077	0	0.0170534	0.054881	67.17	1.38754	0.754065	0.0178887	0.00649593	0.0114042	67.237	0.00687498	0.00308799	0.0015088	67.341	0.00236303	0.00758258	0.00859717	0.0263423	0.0126948	66.952	0.361225	0.133142	0.115372	67.055	0.323085	0.779868	0.604469	0.527365	0.138694
	0.0416631	0.141473	0.0723281		67.274	0	0.0108729	0.054573	67.35	1.31159	0.765165	0.0411933	0.00939443	0.0106671	67.453	0.00615106	0.00222893	0.00107243	67.553	0.00207751	0.00851438	0.00764329	0.0196894	0.0108307	67.168	0.369037	0.144278	0.133769	67.262	0.295781	0.69365	0.578774	0.536995	0.153699
	0.0553666	0.152039	0.0674966		67.438	0.00760132	0.00591058	0.0525728	67.536	1.23171	0.774602	0.070688	0.0133931	0.0110082	67.654	0.00586449	0.00225135	0.000748353	67.756	0.00197641	0.00810353	0.00581999	0.0122035	0.0081085	67.387	0.371471	0.152376	0.152007	67.487	0.269796	0.600911	0.543731	0.538386	0.16731
	0.0649297	0.150331	0.0645997		67.656	0.0278991	0.0024591	0.0486317	67.754	1.14117	0.785237	0.11227	0.0205338	0.012106	67.869	0.00641946	0.00293	0.000946224	67.962	0.00169494	0.00793486	0.00329686	0.00676754	0.00533261	67.604	0.368185	0.158397	0.170985	67.707	0.246861	0.515322	0.50375	0.531463	0.178799
	0.0784119	0.154842	0.0591802		67.874	0.0523605	0.00263177	0.0437237	67.967	1.05128	0.791742	0.155253	0.0293246	0.0139845	68.079	0.00574542	0.00276317	0.000668461	68.173	0.00181385	0.00739555	0.00115877	0.00258228	0.00239203	67.825	0.360684	0.164103	0.189695	67.927	0.22823	0.434011	0.459479	0.517647	0.187624
	0.0870392	0.15794	0.0537636		68.08	0.0793413	0.00522804	0.0380116	68.176	0.968494	0.796977	0.202413	0.0399621	0.0157224	68.287	0.00624404	0.00289748	0.000530692	68.381	0.00136958	0.0065897	0	0	0.000347272	68.04	0.349258	0.167318	0.206268	68.135	0.214377	0.364388	0.414795	0.497873	0.192943
	0.0832599	0.158119	0.0519946		68.287	0.113612	0.0124996	0.0338176	68.395	0.888957	0.801168	0.253199	0.0523018	0.0197898	68.507	0.00564677	0.00290967	0.000548646	68.605	0.00163964	0.00764449	0	0	0	68.258	0.334439	0.169929	0.222142	68.356	0.202588	0.296619	0.36777	0.471601	0.196378
	0.0706668	0.150939	0.0553876		68.508	0.153062	0.0240408	0.0305285	68.614	0.813945	0.805019	0.304179	0.0655556	0.0246705	68.716	0.00529802	0.00324608	0.000397571	68.821	0.000917377	0.00772657	0	0	0	68.474	0.316378	0.169937	0.23663	68.577	0.192177	0.236985	0.320139	0.439959	0.196693
	0.0638153	0.153334	0.0553663		68.729	0.19526	0.0387884	0.029655	68.821	0.750024	0.804194	0.350697	0.0792182	0.0299915	68.938	0.00511771	0.00392813	0	69.035	0.000625411	0.00880856	0	0	0	68.682	0.296272	0.166739	0.246905	68.764	0.186214	0.191831	0.280195	0.409696	0.194248
	0.0583616	0.168992	0.0382463		68.928	0.236021	0.0547043	0.0305009	69.021	0.6902	0.799939	0.393132	0.0927449	0.0358752	69.149	0.00415102	0.00384594	0	69.246	0.000362627	0.00937475	0	0.0158513	0	68.876	0.276264	0.162506	0.253334	68.97	0.182757	0.150667	0.239439	0.374921	0.18924
	0.0527916	0.152482	0.0326178		69.136	0.27769	0.0747151	0.0333194	69.238	0.629809	0.789517	0.432096	0.106186	0.0431543	69.361	0.00462433	0.00513806	0	69.464	0	0.0103528	0.00431103	0.0375455	0	69.073	0.256408	0.1571	0.257648	69.168	0.181847	0.116434	0.202352	0.340089	0.18231
	0.0509361	0.150261	0.0246468		69.352	0.320286	0.0974847	0.0412373	69.445	0.569245	0.770149	0.463032	0.118052	0.050188	69.578	0.00564774	0.00646876	0.000259922	69.683	0	0.0113339	0.0143402	0.0644817	0.00644837	69.28	0.2371	0.150988	0.260769	69.357	0.181819	0.0903418	0.169679	0.305338	0.173535
	0.0473014	0.149403	0.0304787		69.559	0.359177	0.12174	0.0515706	69.661	0.511966	0.742899	0.487501	0.130133	0.0584009	69.788	0.00615538	0.00648366	0.00076127	69.893	0	0.0129094	0.0249242	0.0951188	0.017797	69.47	0.220914	0.142803	0.261483	69.573	0.18502	0.0640237	0.134444	0.265929	0.160804
	0.046757	0.151633	0.027981		69.778	0.396043	0.148269	0.0648837	69.88	0.458492	0.707983	0.504637	0.13977	0.0667117	69.991	0.00616731	0.00712906	0.000766114	70.067	0.000208303	0.013544	0.0335284	0.121027	0.0276045	69.676	0.203678	0.133634	0.258171	69.775	0.186894	0.0470693	0.106532	0.231041	0.147156
	0.0479198	0.139862	0.0246929		69.992	0.42627	0.17331	0.0795205	70.092	0.403298	0.667117	0.5117	0.1472	0.0739018	70.176	0.00678684	0.00737019	0.00183046	70.284	0.000948706	0.0151972	0.046593	0.156217	0.0410302	69.89	0.187533	0.123769	0.252395	69.998	0.190287	0.0346736	0.0802079	0.193249	0.131293
	0.0414493	0.133867	0.0212681		70.192	0.451313	0.197868	0.0970609	70.294	0.354656	0.619074	0.508852	0.153361	0.0795261	70.384	0.00710123	0.00724415	0.00221763	70.487	0.00264731	0.0175319	0.0597256	0.190745	0.0548734	70.113	0.171626	0.11326	0.24315	70.212	0.194202	0.0291036	0.0617678	0.161253	0.115721
	0.0468779	0.137074	0.0256766		70.405	0.471266	0.222322	0.115817	70.499	0.302701	0.56234	0.497124	0.15678	0.0849845	70.6	0.00754088	0.00764375	0.00309555	70.694	0.0034222	0.0196541	0.0723568	0.225278	0.0698144	70.323	0.159793	0.10376	0.231877	70.422	0.198522	0.0286177	0.0467939	0.133854	0.0999125
	0.0432782	0.141591	0.0240224		70.614	0.482836	0.244493	0.136544	70.706	0.251776	0.501846	0.476431	0.158273	0.0905419	70.805	0.00817101	0.00766635	0.00371064	70.898	0.00571868	0.0219562	0.083523	0.257569	0.0841282	70.533	0.150258	0.0949752	0.217448	70.637	0.203252	0.0314465	0.0368504	0.109601	0.0847585
	0.0429458	0.138478	0.0187878		70.823	0.487897	0.264595	0.157205	70.925	0.200349	0.431985	0.445675	0.157357	0.0940894	71.012	0.00853538	0.00844928	0.00396312	71.119	0.00682303	0.0243139	0.0934194	0.287001	0.0994508	70.757	0.14198	0.0864449	0.202238	70.853	0.20584	0.033001	0.0296259	0.0887517	0.0697649
	0.0347733	0.138258	0.0274472		71.038	0.485906	0.281261	0.178728	71.139	0.155448	0.363683	0.409755	0.15376	0.0953966	71.232	0.0089275	0.00931568	0.00365906	71.332	0.00774532	0.0262877	0.10191	0.31183	0.11347	70.967	0.133468	0.0801601	0.187673	71.062	0.207433	0.0331482	0.0251242	0.073888	0.0573819
	0.0354941	0.124781	0.0312691		71.253	0.476281	0.293431	0.199766	71.356	0.117558	0.296466	0.367051	0.147849	0.095517	71.432	0.00863637	0.00964851	0.00434369	71.525	0.00866203	0.0273643	0.10779	0.331853	0.125734	71.183	0.125689	0.0735183	0.171257	71.276	0.206507	0.0309548	0.0239203	0.0619754	0.0464251
	0.0379609	0.122547	0.0370344		71.47	0.459537	0.30123	0.218363	71.549	0.0922259	0.240646	0.325739	0.14158	0.0954351	71.638	0.00771392	0.0108765	0.00415213	71.733	0.00928485	0.0276275	0.110464	0.346886	0.136683	71.391	0.116926	0.0673582	0.155891	71.498	0.205042	0.0286258	0.0225287	0.0519539	0.036957
	0.0351951	0.115894	0.0431305		71.654	0.440406	0.304882	0.23468	71.752	0.0691242	0.186371	0.279964	0.132104	0.0932534	71.847	0.00768126	0.0109225	0.00472076	71.943	0.0101242	0.028336	0.111076	0.355875	0.146267	71.61	0.108419	0.0622049	0.141525	71.71	0.203184	0.0265119	0.0214967	0.0471749	0.0300029
	0.0311147	0.116973	0.0429665		71.867	0.412898	0.306444	0.251453	71.961	0.0517564	0.13857	0.232006	0.120877	0.0901431	72.06	0.00725949	0.0116788	0.00507632	72.166	0.0102389	0.0320561	0.110003	0.359243	0.153156	71.81	0.101697	0.0580518	0.130598	71.912	0.198948	0.0248615	0.0201248	0.0426823	0.0246604
	0.0346906	0.110287	0.0391829		72.077	0.381571	0.304269	0.26587	72.171	0.0434863	0.10309	0.186219	0.10846	0.085613	72.283	0.00674976	0.0113055	0.00472924	72.384	0.0103031	0.0398717	0.107544	0.35586	0.157142	72.025	0.0950805	0.0543305	0.120765	72.116	0.194436	0.0250599	0.0180158	0.0409858	0.0208432
	0.0399482	0.105689	0.0445015		72.272	0.349681	0.296118	0.275571	72.372	0.0409927	0.0801522	0.147511	0.0966609	0.0801206	72.486	0.00692835	0.0116353	0.00492429	72.588	0.0101777	0.0458801	0.103029	0.346448	0.158857	72.23	0.089867	0.050962	0.113861	72.333	0.186443	0.0245543	0.0158151	0.0376005	0.0188146
	0.0387476	0.100349	0.0425819		72.472	0.316727	0.285096	0.28312	72.574	0.0414741	0.0669936	0.113475	0.0845402	0.0739725	72.7	0.00751046	0.0120922	0.00534122	72.793	0.00922373	0.051448	0.0960221	0.329836	0.157738	72.448	0.084479	0.0478363	0.107129	72.545	0.175419	0.0248489	0.0127618	0.0348174	0.01754
	0.0439044	0.102368	0.0376961		72.687	0.283153	0.270472	0.286466	72.794	0.0419267	0.0614818	0.0854302	0.0718744	0.0673957	72.906	0.00748595	0.0117303	0.00480581	72.993	0.00940961	0.0555452	0.0873441	0.309299	0.155034	72.665	0.0793827	0.0461862	0.102072	72.763	0.164188	0.0256331	0.011584	0.0320189	0.0166853
	0.0520221	0.0981417	0.0381944		72.896	0.253643	0.252751	0.286565	73.003	0.0367131	0.0569042	0.0661647	0.061387	0.0602338	73.108	0.00767251	0.0115869	0.00468001	73.211	0.0105108	0.0588896	0.075788	0.283081	0.149508	72.874	0.0740478	0.0443335	0.0966415	72.966	0.151073	0.025846	0.010637	0.030292	0.0156463
	0.0595853	0.0848545	0.0403441		73.106	0.229573	0.234509	0.283725	73.208	0.0332981	0.0558026	0.0536517	0.0509996	0.0532969	73.337	0.00787464	0.0110079	0.00570528	73.435	0.0117467	0.0617397	0.0640573	0.252445	0.141275	73.082	0.0702416	0.0416873	0.0913327	73.187	0.136176	0.0276099	0.0113633	0.028348	0.0151865
	0.0608798	0.0853441	0.0380743		73.307	0.210608	0.215618	0.277481	73.409	0.0285465	0.0557588	0.0484112	0.0426375	0.046125	73.544	0.00817275	0.0113027	0.00558582	73.644	0.0120347	0.0622806	0.0524739	0.221677	0.133452	73.306	0.066561	0.0393788	0.0860834	73.409	0.120794	0.0288388	0.0104535	0.0265238	0.0144602
	0.0713399	0.0979559	0.0331356		73.522	0.19439	0.195372	0.266391	73.613	0.0225217	0.0508316	0.0425793	0.0354703	0.0390757	73.754	0.008713	0.0113614	0.0067073	73.858	0.0115942	0.0625198	0.041387	0.190814	0.124342	73.521	0.0614892	0.0380148	0.0822629	73.623	0.104645	0.0294199	0.0107188	0.0250266	0.0127739
	0.0757507	0.110816	0.0235795		73.728	0.184338	0.178777	0.253954	73.822	0.0191931	0.0481197	0.0406387	0.0290604	0.0324695	73.975	0.00813474	0.0104428	0.00736707	74.077	0.0104999	0.0604548	0.0312488	0.16134	0.114037	73.738	0.0582422	0.0361398	0.0778912	73.831	0.0910801	0.0298968	0.011486	0.0228538	0.0127225
	0.081992	0.113387	0.0183187		73.938	0.174776	0.164129	0.23894	74.022	0.0161108	0.0437819	0.038576	0.0230489	0.0269038	74.177	0.00837222	0.010039	0.00762118	74.25	0.00998719	0.0585304	0.0232987	0.139031	0.105699	73.943	0.0534816	0.0338103	0.0734432	74.049	0.0762314	0.0319664	0.0118899	0.0205095	0.0107866
	0.0857409	0.112572	0.0125061		74.116	0.166396	0.153108	0.224334	74.209	0.0123357	0.0384298	0.0350924	0.020051	0.0225569	74.365	0.00870686	0.0100726	0.00853859	74.464	0.0100538	0.0565149	0.0160236	0.116247	0.0958134	74.149	0.0483117	0.0305877	0.0684485	74.25	0.064657	0.0336698	0.0125317	0.0178739	0.00974892
	0.0849288	0.114768	0.0106122		74.325	0.156494	0.142984	0.209058	74.425	0.017972	0.0344514	0.031762	0.0174651	0.0183646	74.574	0.00825651	0.0113406	0.00854013	74.671	0.00948951	0.0545703	0.0105506	0.0976903	0.0878278	74.365	0.0446242	0.0294833	0.064122	74.466	0.0544189	0.0373523	0.0139561	0.0162735	0.0091357
	0.0821826	0.119859	0.00598628		74.542	0.14832	0.135088	0.193171	74.65	0.0267942	0.0313002	0.0289752	0.0148016	0.0156213	74.786	0.00762389	0.0103398	0.00823184	74.887	0.0100162	0.0538781	0.00805228	0.0823046	0.0805796	74.586	0.0413936	0.0274268	0.0594686	74.685	0.0478764	0.0398416	0.0149048	0.0146493	0.00940088
	0.0796014	0.116366	0.0109386		74.754	0.139826	0.126932	0.178952	74.849	0.0339249	0.0277813	0.0273707	0.0130326	0.0134735	75	0.00757195	0.0099032	0.00810908	75.102	0.00979832	0.0518795	0.0067653	0.0722854	0.0730808	74.797	0.0382426	0.0256534	0.0553193	74.894	0.0427443	0.0428204	0.0162901	0.0128548	0.00885895
	0.07162	0.111992	0.0118728		74.965	0.13239	0.121125	0.167263	75.058	0.040704	0.0320416	0.0258926	0.0118224	0.0127054	75.216	0.0071715	0.0081016	0.008321	75.321	0.0105136	0.0514618	0.0052186	0.0657106	0.0678102	75.004	0.0354086	0.0231302	0.0511505	75.104	0.0399209	0.0449219	0.01736	0.0118536	0.00816684
	0.0667803	0.111687	0.00693844		75.17	0.124985	0.114116	0.157748	75.254	0.039248	0.0434196	0.023407	0.0102484	0.0119862	75.423	0.00709008	0.00632434	0.00800166	75.526	0.010259	0.0510721	0.00456511	0.0620999	0.0636368	75.22	0.0329682	0.0216428	0.0472515	75.299	0.0381671	0.0461216	0.0178702	0.0111277	0.00716104
	0.0561489	0.109399	0.00916305		75.361	0.119786	0.108333	0.150439	75.454	0.0379208	0.0557651	0.0323686	0.00854307	0.0115012	75.627	0.00677114	0.00436067	0.00720757	75.726	0.00939051	0.0503098	0.00617891	0.0601088	0.0590608	75.411	0.0313932	0.0208222	0.0443971	75.514	0.0387447	0.0492868	0.0192153	0.0110663	0.00751794
	0.053304	0.111044	0.00670215		75.566	0.11431	0.101586	0.143352	75.657	0.0371823	0.0612628	0.0427536	0.00627942	0.0102916	75.84	0.00598738	0.00320668	0.00697708	75.943	0.00994341	0.0500128	0.00855979	0.0589991	0.0550659	75.626	0.0297906	0.0197572	0.0407286	75.72	0.0383264	0.0505415	0.0204874	0.0105216	0.00698299
	0.0524294	0.107117	0.00804402		75.746	0.11331	0.0950242	0.136573	75.819	0.0361923	0.058911	0.048399	0.00498837	0.01002	76.056	0.00531208	0.00287736	0.007014	76.149	0.0102434	0.0495685	0.0111809	0.0595396	0.051545	75.832	0.0278698	0.0177834	0.0375332	75.924	0.0378105	0.0508769	0.0222543	0.0104813	0.00618782
	0.0441452	0.102336	0.0137235		75.93	0.118383	0.0899502	0.13122	76.03	0.0364091	0.0581572	0.0537031	0.0043898	0.0099651	76.262	0.0049562	0.00260761	0.00701782	76.363	0.00966413	0.0487672	0.0127381	0.0609045	0.0473309	76.038	0.026684	0.0165316	0.0353855	76.14	0.0370016	0.0511638	0.0224987	0.00948776	0.00520708
	0.0437125	0.108241	0.0129472		76.146	0.121209	0.0831802	0.123837	76.247	0.0368198	0.0573551	0.0525309	0.00458032	0.0092924	76.475	0.00381557	0.00246628	0.00615393	76.583	0.00917756	0.0484422	0.0125754	0.058959	0.0421895	76.242	0.0259413	0.016176	0.0335118	76.334	0.036381	0.049694	0.0224015	0.0095574	0.0046678
	0.0459094	0.103943	0.0142606		76.36	0.123566	0.0764739	0.116416	76.46	0.0379767	0.056684	0.0512603	0.00523414	0.00764406	76.683	0.00444267	0.00246795	0.00518512	76.774	0.00844992	0.0489231	0.0122876	0.0549137	0.0377486	76.446	0.0246862	0.0151914	0.0318791	76.546	0.0361129	0.0497434	0.0225979	0.00997073	0.00473432
	0.0468448	0.0997156	0.0111668		76.571	0.119908	0.073828	0.110507	76.671	0.0380129	0.0570177	0.0498251	0.00530891	0.00764368	76.884	0.00408243	0.00227172	0.00371063	76.974	0.0082356	0.0507503	0.0117516	0.0510176	0.0329556	76.636	0.0234445	0.0156963	0.0305018	76.744	0.0359591	0.0492782	0.0244573	0.0104258	0.00626156
	0.0367783	0.0930667	0.0151378		76.79	0.114431	0.0742733	0.104419	76.892	0.0397037	0.0565279	0.0485352	0.00571591	0.00677196	77.072	0.00313445	0.00232771	0.00378185	77.175	0.00736171	0.050969	0.00915476	0.0452047	0.0274231	76.862	0.0220236	0.0150095	0.0300969	76.951	0.0356753	0.0488824	0.0256041	0.0113302	0.00676107
	0.0313055	0.0940913	0.0170227		77.012	0.109992	0.0719586	0.0988261	77.1	0.0400505	0.054808	0.0467415	0.00566126	0.00588677	77.292	0.00178904	0.00284578	0.00395306	77.39	0.00754254	0.0499353	0.00707219	0.0371902	0.0217448	77.063	0.0207338	0.0140317	0.0291001	77.166	0.0353467	0.0480111	0.02511	0.012603	0.00701765
	0.027356	0.0912951	0.0129704		77.213	0.105282	0.06824	0.0936365	77.311	0.0404015	0.055019	0.0457832	0.00608757	0.00509217	77.502	0.00250373	0.00370438	0.00511017	77.599	0.00646527	0.0485889	0.00433941	0.0292643	0.0163259	77.264	0.0191607	0.0127959	0.0274317	77.366	0.0346002	0.047235	0.0258802	0.0146224	0.00784484
	0.0296291	0.0770246	0.0163337		77.424	0.100846	0.0641532	0.0884822	77.532	0.0415191	0.0550456	0.0449597	0.00685882	0.00512031	77.71	0.0031427	0.0052697	0.00570888	77.805	0.00582963	0.0478666	0.00215288	0.0189461	0.0113272	77.485	0.0190778	0.0129379	0.0270097	77.579	0.033102	0.0454791	0.0259708	0.0159735	0.00952899
	0.0284737	0.0747308	0.024679		77.633	0.0966825	0.0601977	0.0843801	77.725	0.0405347	0.0535479	0.0428218	0.00691377	0.00439561	77.92	0.0040573	0.00618829	0.00606159	78.022	0.0052405	0.0468421	0.000358901	0.00985766	0.00690277	77.684	0.0187965	0.0127877	0.026696	77.779	0.0320095	0.0448348	0.0261479	0.017631	0.010547
	0.0256424	0.0633446	0.0293909		77.835	0.0922707	0.0569645	0.0802169	77.928	0.0407229	0.0521792	0.0412472	0.00627275	0.00370261	78.127	0.00431828	0.00686454	0.0051481	78.233	0.00522544	0.0465669	0	0.00435177	0.00378894	77.896	0.0182553	0.0130654	0.0269317	78.006	0.0315634	0.0434835	0.0256333	0.0191661	0.0110891
	0.0343883	0.0595786	0.0206062		78.041	0.0881468	0.0540527	0.076126	78.143	0.0404653	0.050882	0.0405618	0.00593075	0.00333989	78.347	0.00365401	0.00748663	0.00520949	78.42	0.00530134	0.0466622	0	0	0.0034522	78.119	0.017618	0.0124982	0.026584	78.221	0.0300424	0.0424254	0.0256632	0.0217218	0.012404
	0.0392852	0.0605324	0.0152574		78.257	0.0841306	0.0503429	0.0717979	78.352	0.0405606	0.0503984	0.0396512	0.00521369	0.00237708	78.54	0.00443405	0.00784831	0.00608925	78.639	0.0052664	0.0478029	0.00313376	0	0.00466724	78.321	0.017406	0.0126385	0.0260918	78.412	0.0283251	0.0406777	0.0256743	0.0232205	0.0137141
	0.0450537	0.0710044	0.0198671		78.466	0.0818942	0.0478564	0.0690833	78.571	0.0393995	0.0478553	0.039328	0.00433126	0.000787909	78.751	0.00501538	0.0075849	0.00586231	78.852	0.00649564	0.0498373	0.008833	0	0.00760188	78.526	0.0165695	0.012264	0.0248737	78.622	0.027778	0.0395999	0.0261879	0.0247845	0.0159852
	0.0580841	0.0770467	0.0244293		78.685	0.0784974	0.0454583	0.0645732	78.793	0.0391748	0.047086	0.0398636	0.00395879	0.000966096	78.965	0.00605121	0.00764866	0.00661042	79.066	0.00665798	0.0511012	0.0154014	0	0.0135462	78.739	0.0158826	0.0110367	0.0236551	78.845	0.0269181	0.0383546	0.0262688	0.0256409	0.0187969
	0.0629404	0.0869782	0.0251715		78.892	0.0762616	0.0446063	0.0616518	79.001	0.0394213	0.0462544	0.039241	0.00322862	0.00083367	79.182	0.00693258	0.00876809	0.00666421	79.285	0.0081729	0.0531698	0.022609	0.018258	0.0216648	78.959	0.0153266	0.0104644	0.0231715	79.065	0.0258977	0.0377229	0.0259545	0.0261838	0.022732
	0.060111	0.0871755	0.0281309		79.12	0.0742372	0.0427532	0.0582285	79.219	0.0386683	0.0447649	0.0387714	0.00176706	0	79.396	0.00794418	0.00975823	0.0075363	79.495	0.00872396	0.0560452	0.032883	0.0430169	0.0330192	79.178	0.0154042	0.0101826	0.0231135	79.276	0.0241179	0.0354079	0.0252885	0.0245213	0.0264121
	0.062642	0.0958508	0.0361532		79.336	0.0719764	0.0406603	0.0552651	79.437	0.0392549	0.0440596	0.0397186	0.00145828	0	79.604	0.00867872	0.0109346	0.00805291	79.704	0.00914421	0.0578519	0.0448711	0.0745393	0.045431	79.389	0.013983	0.00994485	0.0226262	79.488	0.0223637	0.0350412	0.0243668	0.0246918	0.0313396
	0.0680193	0.103963	0.0425473		79.55	0.0683332	0.0379701	0.0518918	79.648	0.0384571	0.0430693	0.0404532	0.000773451	0	79.806	0.00921158	0.0116881	0.00882716	79.898	0.00946801	0.0603419	0.0573644	0.108876	0.0599261	79.609	0.0130834	0.00952586	0.0211698	79.713	0.0197116	0.0344477	0.0236088	0.0247757	0.0373348
	0.0649857	0.11181	0.0438425		79.761	0.0669374	0.0360923	0.0495616	79.862	0.0381791	0.0429686	0.041442	0.00127635	0.00041994	80.017	0.00979988	0.0125905	0.00948308	80.11	0.00993061	0.0631511	0.0711073	0.15252	0.0783353	79.814	0.0122899	0.00831892	0.0196847	79.909	0.0183376	0.0343126	0.0236334	0.0263732	0.0446679
	0.0625389	0.124602	0.0475912		79.961	0.0658026	0.0350715	0.0484531	80.034	0.0377425	0.0431052	0.0417213	0.000955497	0.000455634	80.223	0.0107905	0.011822	0.00983397	80.315	0.0102636	0.064997	0.085166	0.198535	0.0972631	80.024	0.0122226	0.00759954	0.0182639	80.12	0.0148059	0.0320124	0.021131	0.0269368	0.0512218
	0.0567684	0.136434	0.0435406		80.14	0.0633968	0.0335213	0.0462441	80.245	0.0376475	0.0426897	0.0416064	0	0	80.429	0.0113121	0.0127351	0.0106538	80.532	0.0103778	0.068046	0.102215	0.251627	0.119122	80.238	0.0116049	0.00689503	0.0177709	80.329	0.0110557	0.0299817	0.0191881	0.0272717	0.0577307
	0.0571285	0.137857	0.0459267		80.369	0.0617661	0.0317966	0.0444926	80.465	0.037938	0.0430661	0.0412969	6.64218e-05	0	80.644	0.0113865	0.0133406	0.0109027	80.736	0.0115461	0.0709424	0.118661	0.303229	0.140366	80.445	0.0112414	0.00633488	0.0167747	80.54	0.00742027	0.0277874	0.0181513	0.0297907	0.0652592
	0.0415313	0.13281	0.0551967		80.583	0.0602091	0.0295412	0.0423946	80.683	0.0381945	0.0420482	0.0416801	0	0	80.85	0.011995	0.0146244	0.01172	80.942	0.0118687	0.0729628	0.13465	0.359199	0.165467	80.66	0.0101576	0.00562475	0.0153716	80.764	0.00443972	0.0273364	0.0186893	0.0378434	0.0742769
	0.0272621	0.133583	0.0470064		80.787	0.0590527	0.0287332	0.0412749	80.889	0.039034	0.0428459	0.0418134	0.000309593	0	81.042	0.0120747	0.0151317	0.011654	81.136	0.0123369	0.0752062	0.149645	0.414315	0.187163	80.877	0.00950113	0.00511672	0.0143802	80.965	0.00189493	0.028242	0.0206519	0.0469109	0.0828916
	0.0284353	0.120187	0.0473918		81.003	0.0581735	0.0272806	0.0401647	81.102	0.0397232	0.0433646	0.0427012	0	0	81.248	0.0120126	0.014813	0.011807	81.355	0.012224	0.0763372	0.165603	0.475392	0.212859	81.085	0.00957371	0.00598586	0.0148074	81.195	0.000128772	0.027575	0.0250276	0.0613684	0.0942002
	0.0249182	0.110589	0.0439963		81.205	0.0567391	0.0264915	0.0385576	81.294	0.0395926	0.0435062	0.0433807	0	0.000911369	81.465	0.0122109	0.0146177	0.0124381	81.567	0.0124469	0.0778133	0.180489	0.537319	0.237326	81.309	0.00954254	0.00662183	0.0142879	81.41	0	0.0276924	0.029525	0.0799749	0.104878
	0.0304315	0.104371	0.0440836		81.408	0.0553874	0.0256976	0.0370632	81.506	0.0404145	0.0441968	0.0435557	0	0.00198838	81.678	0.012841	0.0139934	0.0121395	81.78	0.0123826	0.0780515	0.195605	0.596093	0.260642	81.531	0.0106375	0.00631608	0.0151737	81.637	0	0.0262529	0.0369826	0.102182	0.115939
	0.0265062	0.103368	0.0374812		81.619	0.0537679	0.0239533	0.0352727	81.721	0.040607	0.0446476	0.0439067	0	0.00256911	81.898	0.0126131	0.0143931	0.0115698	82.007	0.0126262	0.0793392	0.212382	0.660034	0.285056	81.736	0.0118624	0.00730449	0.0166199	81.835	0	0.0258236	0.0424266	0.124834	0.126804
	0.0295433	0.098058	0.0363086		81.833	0.0530415	0.023074	0.03536	81.934	0.0393654	0.0443844	0.0434367	4.6409e-05	0.00245416	82.12	0.0127768	0.0146304	0.0119071	82.226	0.0118871	0.0810168	0.230127	0.721084	0.305314	81.951	0.0109702	0.00798785	0.017473	82.044	0	0.0254949	0.05068	0.151338	0.137914
	0.0312705	0.0881299	0.0339431		82.047	0.0527476	0.0223642	0.0343309	82.142	0.0403014	0.0442015	0.0426019	0.000112875	0.00240741	82.336	0.0122192	0.01429	0.0114759	82.438	0.0110562	0.0825377	0.246779	0.779147	0.321884	82.164	0.0105415	0.00806597	0.0182817	82.257	0	0.0258134	0.059593	0.18012	0.149091
	0.0418688	0.0840053	0.0289289		82.256	0.0515444	0.0209899	0.0329818	82.353	0.0410113	0.0449903	0.0422303	0	0.00239596	82.541	0.0134537	0.0153767	0.012609	82.614	0.0115587	0.0825871	0.261749	0.824514	0.334849	82.378	0.00980994	0.00805648	0.0195208	82.482	0.00817526	0.0270813	0.0693738	0.212172	0.159401
	0.0556447	0.0861271	0.0184212		82.465	0.0512791	0.0197667	0.0314359	82.573	0.0414891	0.0443053	0.0421331	0	0.00217683	82.72	0.0142174	0.016585	0.0132219	82.818	0.0116575	0.0835273	0.280713	0.87604	0.347974	82.592	0.00961977	0.00784596	0.0209474	82.694	0.0200523	0.0278788	0.0793526	0.241866	0.168905
	0.0637439	0.0765253	0.0152852		82.671	0.051329	0.0190562	0.0293269	82.762	0.0415224	0.0454881	0.0419711	0	0.00163652	82.931	0.0146708	0.0174839	0.0138081	83.036	0.0123297	0.0841005	0.3011	0.924025	0.361975	82.805	0.00960291	0.00886077	0.0223425	82.906	0.0318667	0.0285081	0.088632	0.271222	0.17666
	0.0764436	0.0716627	0.00910138		82.881	0.051013	0.0190183	0.0271558	82.983	0.0417127	0.0460691	0.041278	0.000799343	0.00169909	83.146	0.0142335	0.0183558	0.0136768	83.244	0.0127507	0.0845061	0.321227	0.965428	0.372952	83.018	0.00919079	0.00909444	0.0235508	83.121	0.0416322	0.0296416	0.0976748	0.296775	0.182523
	0.0868516	0.0676584	0.0125057		83.094	0.0504558	0.0174551	0.0253663	83.197	0.0420771	0.047179	0.0408841	0.00182484	0.00204936	83.342	0.0146949	0.0195484	0.0135346	83.434	0.0132688	0.0851959	0.338267	1.00142	0.379311	83.239	0.00866771	0.00959489	0.024825	83.343	0.0505039	0.0305942	0.105867	0.32195	0.1864
	0.0963783	0.0655521	0.0137278		83.308	0.0499871	0.0163573	0.022604	83.401	0.0428712	0.0471	0.0415094	0.00182349	0.00240826	83.551	0.0153708	0.0202227	0.013556	83.658	0.0140028	0.0860898	0.357433	1.03837	0.387602	83.455	0.00831847	0.00964324	0.0251239	83.547	0.060134	0.0319408	0.112965	0.341117	0.188002
	0.100269	0.0727752	0.014453		83.515	0.0494405	0.0157411	0.0204642	83.608	0.0426294	0.0465527	0.0408474	0.00190396	0.00177188	83.771	0.0163529	0.0207106	0.0140918	83.869	0.0138539	0.0871514	0.375633	1.06704	0.390911	83.661	0.00831178	0.00972417	0.025284	83.753	0.0687383	0.0333406	0.118227	0.357554	0.187434
	0.111015	0.074242	0.016396		83.722	0.0494249	0.0162127	0.0187501	83.831	0.0424673	0.0482693	0.0416307	0.00237065	0.00229227	83.985	0.0163898	0.0202651	0.0136999	84.085	0.0142935	0.0874878	0.392773	1.09261	0.391782	83.876	0.00909697	0.0105391	0.0249486	83.981	0.0783668	0.0359076	0.123366	0.373766	0.186621
	0.121181	0.0791541	0.0168586		83.925	0.0493325	0.015242	0.0167976	84.026	0.0416094	0.0476193	0.0406802	0.00210598	0.00150486	84.195	0.0164158	0.0210244	0.0149457	84.282	0.0145692	0.0878836	0.40593	1.11086	0.392631	84.087	0.00916148	0.0109257	0.024804	84.193	0.0866547	0.0367098	0.125956	0.379958	0.182121
	0.125813	0.086096	0.0240504		84.139	0.0480831	0.015041	0.0148185	84.216	0.0407341	0.0473707	0.0411178	0.00223039	0.00146682	84.395	0.0155038	0.0214226	0.0145586	84.487	0.0148364	0.0885509	0.420517	1.12832	0.392524	84.304	0.00980597	0.0118986	0.0243266	84.403	0.0944349	0.0380026	0.1277	0.383351	0.175728
	0.130369	0.101849	0.0289133		84.304	0.0476709	0.0152494	0.0139629	84.401	0.0405492	0.0473706	0.0409925	0.00213695	0.00123111	84.6	0.0155101	0.0216378	0.0143052	84.703	0.0145251	0.0889089	0.431934	1.1433	0.391267	84.513	0.0103762	0.012726	0.0242205	84.612	0.100098	0.0380208	0.12663	0.378774	0.167319
	0.133965	0.114509	0.0258886		84.498	0.0456988	0.0142638	0.0120062	84.597	0.0394866	0.0463208	0.0409016	0.00263147	0.000747275	84.822	0.0152847	0.0220989	0.0146393	84.916	0.013579	0.0901967	0.442755	1.15579	0.389899	84.715	0.00985104	0.0128052	0.0224946	84.816	0.106313	0.038123	0.125637	0.372178	0.158808
	0.137528	0.119191	0.0248615		84.709	0.0454662	0.0143204	0.0112895	84.811	0.0390862	0.045279	0.0404521	0.00272235	0	85.037	0.015119	0.0217811	0.0140017	85.139	0.0136574	0.0928413	0.454801	1.16943	0.389033	84.929	0.0101921	0.0130012	0.0218757	85.03	0.111062	0.0390624	0.122658	0.359734	0.149491
	0.137082	0.117894	0.0277111		84.927	0.0449733	0.0146367	0.0103896	85.019	0.0385427	0.0443643	0.0400701	0.00151643	0	85.255	0.014984	0.0221377	0.0137469	85.359	0.013586	0.096711	0.468908	1.18401	0.385893	85.135	0.00996474	0.0135327	0.0209695	85.24	0.114449	0.0385965	0.118106	0.342864	0.137804
	0.13021	0.120473	0.0275646		85.141	0.0440161	0.0147909	0.00886517	85.242	0.0380057	0.0437326	0.04073	0.00124518	0	85.47	0.0151056	0.0227204	0.0147238	85.564	0.0138995	0.101325	0.48272	1.19807	0.384473	85.342	0.010163	0.0128545	0.019549	85.448	0.11626	0.0382888	0.111797	0.323273	0.125911
	0.122127	0.116774	0.030489		85.344	0.0439295	0.0144852	0.00880369	85.436	0.037352	0.0432905	0.0405196	0.000856872	0	85.678	0.0146959	0.0234085	0.0150957	85.774	0.0134187	0.104948	0.495811	1.21312	0.382147	85.549	0.0101802	0.0118515	0.0185339	85.651	0.116591	0.0367894	0.104345	0.301474	0.114564
	0.118642	0.108622	0.0373507		85.557	0.0425803	0.0140892	0.00803114	85.649	0.0384448	0.0433236	0.0405361	0.000286475	0	85.889	0.0156019	0.0254858	0.0160799	85.983	0.0129559	0.109047	0.509999	1.22663	0.380535	85.756	0.0103611	0.0117713	0.0177927	85.851	0.116071	0.0351365	0.0962235	0.279606	0.103128
	0.120001	0.10174	0.0360136		85.763	0.0422609	0.0137233	0.00762248	85.869	0.0383412	0.0439498	0.0403119	0	0.000156576	86.1	0.0155751	0.0267495	0.0163392	86.201	0.0128977	0.112707	0.523182	1.2381	0.379095	85.976	0.0110736	0.0125986	0.0166739	86.07	0.115886	0.0331075	0.0872894	0.2549	0.0923676
	0.108743	0.0900479	0.0363542		85.982	0.0416004	0.012915	0.00653064	86.08	0.0389766	0.0438475	0.039813	0.00176866	0.0024302	86.318	0.0162392	0.027874	0.0163118	86.395	0.0128079	0.116549	0.533782	1.24618	0.378033	86.182	0.0107112	0.0120852	0.0154908	86.275	0.115381	0.0308004	0.0781716	0.231776	0.0815102
	0.0860605	0.0714291	0.0340836		86.192	0.0407326	0.0129007	0.00619474	86.292	0.0394967	0.0427853	0.0397176	0.00271132	0.00423685	86.497	0.0171553	0.0286283	0.0165414	86.594	0.0134183	0.12059	0.546929	1.25719	0.377602	86.389	0.0106531	0.0115068	0.0144394	86.48	0.114784	0.028386	0.0691288	0.209474	0.0709565
	0.0736955	0.0606979	0.0337493		86.393	0.0405112	0.013183	0.00610904	86.484	0.0403737	0.0436147	0.0399353	0.00483118	0.00697548	86.702	0.0166813	0.0298251	0.016841	86.804	0.0136639	0.124299	0.559529	1.26264	0.377977	86.597	0.0112986	0.011171	0.013142	86.703	0.114287	0.0261789	0.0602097	0.186926	0.0612477
	0.0646772	0.0617918	0.0315591		86.598	0.041013	0.0129896	0.00643674	86.693	0.0425338	0.0449092	0.0398229	0.00681671	0.00877496	86.917	0.0172479	0.0304744	0.0172367	87.023	0.014406	0.12766	0.570275	1.26567	0.376727	86.816	0.0105013	0.01064	0.01128	86.91	0.113853	0.0236107	0.0526671	0.168054	0.0522513
	0.0602617	0.0462668	0.0292753		86.807	0.0411475	0.0128666	0.00673984	86.902	0.0431023	0.0448366	0.0399057	0.00795265	0.0104266	87.124	0.0174654	0.0305492	0.0177966	87.216	0.0145541	0.129695	0.577833	1.26605	0.374986	87.022	0.0112552	0.0100523	0.0101855	87.129	0.114441	0.0220618	0.0458276	0.15062	0.0438632
	0.0518662	0.0400167	0.0283138		87.018	0.041229	0.0135698	0.00632043	87.117	0.044532	0.0456795	0.0397573	0.00968072	0.0133054	87.342	0.0175298	0.0315798	0.0181137	87.437	0.0145914	0.12995	0.583393	1.2609	0.371968	87.23	0.0108959	0.00902713	0.00870268	87.322	0.115644	0.0212771	0.0413102	0.137663	0.0381441
	0.0380447	0.029175	0.0252402		87.233	0.0418771	0.0138561	0.0064368	87.319	0.0455031	0.0459602	0.0399515	0.00977506	0.0147389	87.549	0.017706	0.0325471	0.0185875	87.644	0.0151056	0.130082	0.585078	1.2576	0.369617	87.439	0.0116425	0.00966661	0.00861175	87.541	0.117867	0.0207103	0.0366003	0.12547	0.0329233
	0.0235205	0.021696	0.0277014		87.434	0.0418489	0.0136497	0.00630456	87.515	0.0452683	0.0454325	0.0397324	0.0102053	0.0169232	87.764	0.017721	0.0327583	0.0195463	87.865	0.0154153	0.129542	0.585402	1.2464	0.36664	87.654	0.0110388	0.00955678	0.00828621	87.741	0.11983	0.0205464	0.0332779	0.115666	0.028396
	0.023103	0.0229282	0.0297639		87.628	0.0410482	0.0133419	0.00649749	87.72	0.0455222	0.045708	0.0405351	0.0111474	0.0190521	87.978	0.0179937	0.0342116	0.0197581	88.079	0.0155279	0.127774	0.582373	1.23107	0.362759	87.855	0.0107513	0.00956468	0.00807452	87.95	0.123054	0.0204666	0.0298879	0.108175	0.0250178
	0.0251081	0.0215691	0.0290953		87.832	0.040114	0.0126518	0.00627095	87.941	0.0449558	0.0458446	0.0400869	0.0116448	0.0202972	88.195	0.0182262	0.0341718	0.0205534	88.297	0.0156298	0.12552	0.578838	1.2138	0.358381	88.066	0.011158	0.0092551	0.00706953	88.162	0.126974	0.0209809	0.0286434	0.102106	0.022779
	0.0227954	0.0217613	0.0279977		88.053	0.0398412	0.0130278	0.00684152	88.14	0.0456247	0.0466304	0.0401457	0.0120885	0.0229283	88.416	0.0184737	0.0335563	0.0209218	88.508	0.0163304	0.122864	0.575983	1.19717	0.354657	88.278	0.0104634	0.00806272	0.00651566	88.385	0.130957	0.0208173	0.0271105	0.0959846	0.0219697
	0.0228315	0.0303945	0.0238968		88.256	0.03841	0.0134819	0.00700423	88.358	0.0461376	0.0473156	0.0403975	0.0123196	0.0242406	88.622	0.019145	0.0330146	0.0206734	88.723	0.0166688	0.12025	0.574518	1.18137	0.350931	88.481	0.0105322	0.00782608	0.00596253	88.566	0.131716	0.0192632	0.0239196	0.0880686	0.0193055
	0.0206964	0.036191	0.0200106		88.447	0.0371453	0.0128754	0.00643139	88.524	0.0461344	0.0475289	0.0397997	0.0121366	0.0249982	88.835	0.0194324	0.0338033	0.0212997	88.937	0.0178939	0.11909	0.574113	1.1673	0.348181	88.679	0.0104561	0.00758619	0.00650735	88.78	0.133936	0.0186806	0.0226039	0.0797587	0.0173728
	0.0204935	0.0461309	0.0266164		88.639	0.0365755	0.012035	0.00649858	88.733	0.046713	0.0468225	0.0394968	0.0122879	0.0259456	89.05	0.0192123	0.0335558	0.0214384	89.141	0.0176581	0.117143	0.573804	1.15485	0.345196	88.88	0.0100213	0.00719684	0.00575293	88.973	0.136693	0.018356	0.0209064	0.0728765	0.0160687
	0.01941	0.0510734	0.0304286		88.857	0.035227	0.0111116	0.00501793	88.959	0.047184	0.0464346	0.0398108	0.0116608	0.0262367	89.253	0.0190757	0.0334429	0.0211213	89.356	0.0177498	0.114136	0.576364	1.14494	0.342776	89.087	0.00965541	0.0061782	0.00484059	89.182	0.139937	0.018525	0.0201851	0.0674526	0.0147332
	0.0288648	0.065125	0.0226204		89.071	0.0346142	0.0107044	0.00453382	89.166	0.0475449	0.0465647	0.0397972	0.0119758	0.0284751	89.468	0.0185119	0.0339702	0.02038	89.563	0.0187418	0.111505	0.576899	1.13646	0.340587	89.301	0.00951286	0.00577814	0.00453658	89.404	0.140259	0.0181373	0.0194389	0.0600778	0.0133309
	0.0428001	0.0789322	0.0226732		89.278	0.0339504	0.0104965	0.00399905	89.385	0.0488645	0.0473428	0.0409274	0.0120108	0.0297223	89.674	0.0192926	0.0334413	0.0212454	89.782	0.0186774	0.107799	0.57915	1.12565	0.340063	89.516	0.00933773	0.00575085	0.00439826	89.609	0.140725	0.0182967	0.0185801	0.0540382	0.0121285
	0.0484527	0.0912796	0.0184711		89.501	0.0332819	0.0109661	0.00335031	89.598	0.0490599	0.0480318	0.041599	0.0124951	0.030741	89.884	0.0180431	0.0327573	0.0206886	89.987	0.0198791	0.104774	0.579293	1.11553	0.33865	89.722	0.00885704	0.00488986	0.00401173	89.824	0.140145	0.017489	0.0175136	0.0489732	0.0109423
	0.0613982	0.107522	0.0199977		89.719	0.0325914	0.0106609	0.00324503	89.821	0.0495765	0.0490524	0.0414853	0.0129927	0.0306924	90.1	0.0175044	0.0309916	0.0202652	90.194	0.0199245	0.101221	0.575441	1.10237	0.337583	89.937	0.00884316	0.00432638	0.00395588	90.039	0.137799	0.0170305	0.0166769	0.0431606	0.00964
	0.0622702	0.114371	0.0209002		89.933	0.031563	0.010739	0.00272517	90.026	0.0490171	0.0490352	0.041412	0.0132418	0.0316781	90.309	0.0161778	0.0299211	0.0196663	90.402	0.0196848	0.0980959	0.569419	1.08864	0.336383	90.137	0.00849821	0.00297923	0.00347135	90.243	0.136412	0.0170511	0.0157325	0.0380918	0.00986451
	0.0610252	0.114887	0.0203482		90.139	0.0304171	0.0113037	0.00349743	90.242	0.0474684	0.0486837	0.0406025	0.0127158	0.0316536	90.518	0.0163325	0.0292297	0.0199568	90.591	0.0191195	0.0953029	0.563619	1.07536	0.334046	90.358	0.00707528	0.00279896	0.00223852	90.456	0.134937	0.0165641	0.0149327	0.0345795	0.00925904
	0.0702021	0.125391	0.0190071		90.345	0.0302672	0.012281	0.00277016	90.439	0.0473661	0.0490251	0.039906	0.012945	0.0323085	90.692	0.0155111	0.028251	0.0194367	90.787	0.0188434	0.0920335	0.553927	1.06068	0.330426	90.571	0.00733867	0.0021961	0.00185927	90.681	0.132517	0.017084	0.0141601	0.0308438	0.00872951
	0.0774487	0.130897	0.018508		90.557	0.0303277	0.0133748	0.00288989	90.655	0.0474084	0.0502963	0.0403309	0.0127948	0.0328358	90.899	0.0154805	0.0277341	0.0192755	91.002	0.0190544	0.0869892	0.543613	1.0406	0.326918	90.796	0.00673652	0.00181106	0.00155473	90.9	0.129615	0.0160462	0.0138472	0.0280639	0.00873675
	0.0830772	0.126382	0.0144804		90.77	0.030842	0.0139934	0.00283617	90.872	0.0464259	0.0484156	0.040357	0.0129209	0.0322023	91.105	0.0155815	0.027358	0.0195323	91.201	0.019778	0.0835707	0.534383	1.02188	0.323442	91.013	0.00676081	0.00159261	0.00129081	91.106	0.128768	0.0164745	0.0132093	0.0259481	0.00940222
	0.0835907	0.111932	0.0143485		90.985	0.031554	0.0138352	0.00265127	91.093	0.0458149	0.0494294	0.0402717	0.0128868	0.0316469	91.319	0.0149427	0.026465	0.0189518	91.425	0.0200632	0.0791629	0.519239	0.993645	0.317831	91.222	0.00642704	0.00164264	0.00105357	91.324	0.126587	0.0165492	0.0125908	0.0234034	0.00904747
	0.0900191	0.101599	0.0114304		91.192	0.0319482	0.0147573	0.00357139	91.286	0.0464167	0.0495912	0.0407275	0.0132952	0.0322787	91.54	0.0138421	0.0263721	0.018611	91.641	0.0191131	0.0746477	0.50279	0.966618	0.311343	91.439	0.00686518	0.0018998	0.00130441	91.54	0.123983	0.0156195	0.0121598	0.0208821	0.00861852
	0.0755833	0.0957095	0.00981823		91.399	0.0328891	0.0154702	0.00395066	91.502	0.0467205	0.0498384	0.0414758	0.0130372	0.0330225	91.75	0.0138337	0.0257521	0.0183244	91.856	0.0187126	0.0708479	0.484525	0.935508	0.304069	91.639	0.00641722	0.00223225	0.00104511	91.722	0.121976	0.015025	0.0110807	0.0199865	0.00836543
	0.0726327	0.0755213	0.0162138		91.614	0.033188	0.0152076	0.00334348	91.708	0.0479246	0.0499748	0.0421863	0.0125632	0.033377	91.974	0.0138082	0.0253372	0.0181079	92.07	0.0179165	0.0661651	0.46595	0.89748	0.294827	91.828	0.0066716	0.00213394	0.000328769	91.936	0.12193	0.014997	0.0108028	0.0183745	0.00806068
	0.0658793	0.0584003	0.019468		91.822	0.0336964	0.0154627	0.00319022	91.926	0.0472757	0.0488367	0.0411126	0.0131549	0.0329714	92.173	0.0135903	0.0247289	0.0179251	92.273	0.0172296	0.0614679	0.445466	0.854439	0.284213	92.048	0.00712822	0.00232288	0.000870766	92.144	0.121425	0.0148122	0.0087855	0.0177636	0.0076596
	0.0608593	0.0475779	0.0169213		92.024	0.0338584	0.0161123	0.00317827	92.114	0.0458741	0.0495375	0.0418571	0.0144385	0.0343072	92.376	0.0126613	0.0231342	0.0178804	92.467	0.017096	0.055945	0.4209	0.807845	0.270962	92.261	0.00673873	0.00267661	0.00076279	92.358	0.121276	0.0144701	0.00759093	0.0165144	0.00773305
	0.0572587	0.0410799	0.0243369		92.227	0.0345065	0.0158499	0.00221651	92.322	0.0454736	0.0498833	0.041801	0.0143833	0.0336935	92.587	0.0122588	0.022074	0.0196134	92.681	0.0163027	0.0496064	0.38839	0.750429	0.256506	92.475	0.00647689	0.00295512	0.000896012	92.57	0.122008	0.0150236	0.00715233	0.0147117	0.00799158
	0.0554656	0.0340266	0.025134		92.433	0.0343728	0.0168433	0.00219056	92.537	0.0441843	0.0506191	0.0427835	0.0145832	0.0337227	92.793	0.0112314	0.020721	0.0197065	92.885	0.014938	0.0428116	0.353542	0.69232	0.240117	92.684	0.00616167	0.00350434	0.0019935	92.788	0.123554	0.0148613	0.00685874	0.0135395	0.00816319
	0.0458371	0.0210145	0.0254364		92.642	0.0344479	0.0164678	0.00170416	92.721	0.0425805	0.0503056	0.0430145	0.0154074	0.0335496	93.007	0.0108376	0.019084	0.0203202	93.114	0.0128831	0.0347433	0.311216	0.622587	0.220853	92.902	0.00628256	0.00335605	0.00208774	93.008	0.123556	0.0149468	0.00574921	0.012686	0.00814641
	0.0387652	0.0149754	0.0217737		92.83	0.034509	0.0163786	0.00117826	92.926	0.0414749	0.0498021	0.0428276	0.0163565	0.0328249	93.224	0.00992915	0.016836	0.0202931	93.323	0.011152	0.0276757	0.270732	0.555227	0.201685	93.108	0.00564436	0.00312003	0.00156926	93.214	0.125787	0.015579	0.00568816	0.0125474	0.00720743
	0.0369406	0.0168022	0.0235483		93.037	0.0354544	0.0169369	0.00141646	93.126	0.040642	0.0495974	0.0422614	0.016602	0.0321582	93.426	0.00867157	0.0153919	0.0206958	93.518	0.0103434	0.0215112	0.232578	0.489881	0.183293	93.329	0.00550317	0.00283421	0.00155916	93.431	0.126167	0.0150995	0.0054489	0.0114367	0.0060561
	0.0259343	0.00556778	0.0277241		93.232	0.0352984	0.0167691	0.00116282	93.325	0.0396291	0.0486366	0.0420246	0.0168602	0.0317644	93.631	0.00810286	0.0146055	0.0221493	93.734	0.00857711	0.0162075	0.193149	0.422091	0.162764	93.538	0.00485897	0.00280087	0.000555941	93.634	0.126668	0.0148272	0.00492964	0.0104459	0.00524506
	0.018709	0.0072159	0.026737		93.448	0.0346431	0.0161332	0.000956504	93.554	0.040116	0.0487601	0.0424922	0.0171441	0.0322666	93.846	0.00737394	0.0124179	0.0226853	93.939	0.0069646	0.0119532	0.158972	0.358499	0.144049	93.747	0.00490293	0.00232264	9.14643e-05	93.841	0.126819	0.0142931	0.00443393	0.00925755	0.00481269
	0.017435	0.00599493	0.0347375		93.664	0.0345634	0.0154988	0.000499405	93.767	0.0431073	0.0486654	0.0418626	0.0168864	0.0315641	94.052	0.00696041	0.0108734	0.0233114	94.154	0.00549875	0.0072658	0.123696	0.298823	0.124655	93.954	0.00484301	0.0022399	0.00071577	94.047	0.127683	0.0134731	0.00435906	0.00841098	0.00425745
	0.0194509	0.00660841	0.0387482		93.879	0.0335177	0.0150032	0	93.978	0.0452895	0.0497999	0.0403206	0.0158313	0.0316893	94.255	0.00687415	0.0098521	0.0243201	94.351	0.00513714	0.00411243	0.0975741	0.25081	0.109368	94.16	0.00499627	0.00316756	0.000949787	94.253	0.127847	0.0140244	0.00346553	0.00760723	0.00360673
	0.0299122	0.0063178	0.036062		94.097	0.0332905	0.0148064	0.000352078	94.204	0.045411	0.050775	0.0398705	0.0152739	0.0311005	94.466	0.00632219	0.00782515	0.0248231	94.569	0.00519012	0.00203871	0.0721751	0.205543	0.0941103	94.367	0.00495132	0.00311263	0.00102632	94.47	0.127677	0.014028	0.00415583	0.00740405	0.00408343
	0.0316494	0.0119437	0.0388159		94.316	0.0330502	0.0140809	0	94.418	0.0460355	0.0534128	0.0401455	0.0156028	0.0312713	94.671	0.0062542	0.00602506	0.0255901	94.747	0.00568247	0.00172935	0.0581579	0.173906	0.0841296	94.585	0.00444324	0.00269322	0.000448672	94.686	0.126979	0.0130933	0.0049753	0.00693784	0.00398889
	0.0276998	0.0120315	0.0434493		94.531	0.0328203	0.0132439	0	94.625	0.0435253	0.0569515	0.0412655	0.0155298	0.0309161	94.861	0.00598344	0.00510668	0.0256741	94.953	0.00626451	0.00202286	0.047852	0.145594	0.0745146	94.785	0.00476104	0.00297962	0.000329895	94.883	0.12685	0.0123356	0.0051894	0.00629319	0.00370331
	0.0421683	0.0147798	0.042287		94.741	0.0334308	0.0126908	0	94.842	0.0377033	0.061262	0.0442836	0.0159515	0.0317153	95.073	0.00547948	0.00425314	0.0256366	95.175	0.00617134	0.00228431	0.0399084	0.121249	0.0657386	95	0.00499058	0.00271762	0.000674634	95.103	0.126178	0.0116983	0.00595241	0.00585295	0.00424482
	0.0553796	0.0208077	0.0423816		94.942	0.0355237	0.0119598	0	95.043	0.0280626	0.0611878	0.045458	0.0162059	0.0316872	95.288	0.00509327	0.002726	0.0255471	95.382	0.00620484	0.0027355	0.0352557	0.104309	0.0582763	95.216	0.00448557	0.00264762	0.00037999	95.323	0.124214	0.00965143	0.00601478	0.00516593	0.00333164
	0.0585687	0.0156709	0.0369656		95.155	0.0384342	0.0119165	0	95.249	0.0165338	0.0571848	0.0463159	0.0168164	0.0313405	95.495	0.00477477	0.00253738	0.025713	95.586	0.00710166	0.00380869	0.0347786	0.0939081	0.0523816	95.434	0.00529332	0.00330794	0.00130839	95.533	0.122783	0.00900524	0.00628141	0.00504166	0.00331868
	0.0602052	0.0309706	0.033973		95.362	0.0421198	0.0117441	0	95.463	0.00772696	0.0489481	0.0462843	0.0174274	0.0311436	95.699	0.0049426	0.00214845	0.0252582	95.784	0.00757553	0.00458218	0.0347936	0.0882797	0.0486123	95.643	0.00576908	0.00378648	0.00102314	95.743	0.122247	0.00822748	0.00719819	0.00501921	0.00377863
	0.0632531	0.0320212	0.0315434		95.575	0.0442377	0.0120394	0	95.666	0.000296195	0.0350666	0.0450531	0.0168148	0.0299483	95.887	0.00541877	0.00212408	0.0247411	95.982	0.00716819	0.00471271	0.0347581	0.0852095	0.045738	95.854	0.00646141	0.00444513	0.00191262	95.953	0.12078	0.00783678	0.00704771	0.00489278	0.00414395
	0.0712583	0.0293488	0.0264083		95.786	0.0444373	0.0131729	2.85474e-05	95.891	0	0.0202638	0.038494	0.015471	0.0292006	96.106	0.00531304	0.00238721	0.0237599	96.198	0.00700553	0.00450994	0.0321639	0.0787975	0.0426803	96.065	0.00596702	0.00411401	0.00183538	96.172	0.118891	0.00796352	0.00715259	0.00566899	0.00436324
	0.0703224	0.028123	0.0157821		96.004	0.0413068	0.0144888	0.00118199	96.104	0	0.00692346	0.0265387	0.0139574	0.028453	96.313	0.00596272	0.0032221	0.022699	96.421	0.00751173	0.00355573	0.0296919	0.0702754	0.0394496	96.287	0.00619491	0.00428071	0.0015646	96.391	0.116917	0.00795347	0.00642177	0.00518188	0.00439228
	0.0718757	0.0232311	0.0109118		96.205	0.034255	0.016102	0.00215306	96.297	0	0	0.0146537	0.0114342	0.0281676	96.536	0.00534737	0.00320535	0.0213598	96.64	0.00771237	0.0024453	0.0273632	0.0622229	0.0370351	96.489	0.00623436	0.00402073	0.00148669	96.568	0.115026	0.00881895	0.00729294	0.00663989	0.00487011
	0.0608754	0.0258771	0.00849971		96.405	0.0255448	0.0174141	0.00361365	96.507	0.0129348	0	0.00754172	0.00974293	0.0289674	96.753	0.0043716	0.00285602	0.0194732	96.857	0.00829387	0.00137787	0.0267933	0.0558729	0.0357862	96.686	0.00611664	0.00397477	0.00180662	96.774	0.114315	0.00813524	0.0072506	0.00667844	0.00636099
	0.0560196	0.0157671	0.00306817		96.624	0.0166288	0.0178928	0.00489168	96.727	0.0385411	0	0.0015402	0.00831542	0.0289862	96.968	0.00439493	0.00325548	0.0182198	97.075	0.00799543	0.00132866	0.0254065	0.0506053	0.033634	96.894	0.0056747	0.00491828	0.00181822	97.001	0.113356	0.00809016	0.0066844	0.00604325	0.00663588
	0.0525661	0.0228271	0.00626312		96.84	0.0078876	0.0155719	0.00722388	96.916	0.0650662	0	0	0.00777513	0.0294286	97.188	0.00397656	0.00287604	0.0163164	97.281	0.00846758	0.00138754	0.0245773	0.0462106	0.0311255	97.112	0.00602209	0.0058013	0.00240573	97.216	0.112441	0.0077043	0.00689672	0.00619403	0.00644603
	0.0505256	0.0161848	0.0116676		97.005	0.000650927	0.0121317	0.00925111	97.102	0.096957	0.00903383	0	0.00706201	0.0290187	97.388	0.00322478	0.00229598	0.0145652	97.483	0.00725949	0.000834382	0.0242309	0.0417092	0.0278674	97.329	0.00639173	0.0061573	0.00223276	97.426	0.111406	0.00795426	0.00641181	0.00589338	0.00591195
	0.0488099	0.00512419	0.00454886		97.22	0	0.00817272	0.0115513	97.324	0.13381	0.0410978	0	0.00790902	0.0291906	97.597	0.00265125	0.00242708	0.0128892	97.689	0.00728432	3.59912e-05	0.0236365	0.0375208	0.02462	97.544	0.00646726	0.00581361	0.00150134	97.643	0.110393	0.0078349	0.00583887	0.00588295	0.00529211
	0.045773	0.0109182	0.004909		97.44	0	0.00338954	0.0125502	97.533	0.170713	0.0789882	0.000608667	0.0097411	0.029999	97.803	0.00255258	0.00316811	0.012026	97.911	0.00719443	0	0.0238496	0.0350238	0.0227397	97.759	0.00715063	0.00665601	0.00192803	97.861	0.109636	0.00879643	0.00603834	0.00558351	0.0047197
	0.0531973	0.0125516	0.00515412		97.645	0	0.000822828	0.014022	97.747	0.210072	0.124388	0.0268127	0.0141404	0.0317713	98.009	0.00246287	0.00353747	0.0116576	98.104	0.00704645	5.47328e-05	0.024717	0.0320935	0.0219605	97.974	0.00736996	0.00735149	0.00285084	98.07	0.109527	0.00910012	0.00610856	0.00602157	0.00479765
	0.0468732	0.00663974	0.00354983		97.862	0	0	0.0135483	97.967	0.246789	0.173035	0.0584003	0.0203799	0.0332219	98.218	0.00162055	0.00382399	0.010657	98.321	0.00717256	0.000479977	0.0245379	0.0286671	0.0201299	98.182	0.00705824	0.0072177	0.00307281	98.285	0.108719	0.0098434	0.00635457	0.00610844	0.00511127
	0.05105	0.0158	0.00161052		98.079	0.0218331	0	0.0116158	98.179	0.281463	0.223257	0.0954038	0.0287932	0.0346031	98.434	0.00162396	0.0030363	0.0100418	98.527	0.006505	0.0005709	0.0234219	0.0263082	0.0192566	98.401	0.00625759	0.00645624	0.00258588	98.495	0.107913	0.0101629	0.00688945	0.00510186	0.00424176
	0.051423	0.0156598	0.0001356		98.296	0.0507315	0	0.00894508	98.385	0.311597	0.272591	0.136586	0.0389173	0.0384046	98.641	0.00097946	0.00225834	0.00871004	98.743	0.00590164	0.000460072	0.0237551	0.0228192	0.018564	98.611	0.00587354	0.00621013	0.00272399	98.712	0.108659	0.0105841	0.00727523	0.00479381	0.00416946
	0.0498569	0.0209842	0.00691805		98.495	0.0807872	0.00265881	0.0061305	98.599	0.336979	0.31993	0.180339	0.0510299	0.0422558	98.853	0.00124132	0.00242293	0.0084836	98.931	0.0046192	0.00111498	0.0236972	0.0207403	0.0178046	98.824	0.00514123	0.00670184	0.00348502	98.927	0.108002	0.0114294	0.00710493	0.00472136	0.00389992
	0.0550006	0.0317341	0.0109713		98.715	0.120176	0.01569	0.00425108	98.816	0.358009	0.366717	0.227766	0.0658115	0.046888	99.039	0.000981937	0.00234755	0.00778243	99.134	0.00381676	0.0013623	0.0235726	0.0178868	0.0161732	99.043	0.00489168	0.00626163	0.00364874	99.139	0.106912	0.0115514	0.00725776	0.00446227	0.0040818
	0.0566478	0.0333669	0.0129993		98.93	0.161331	0.0311105	0.00363849	99.033	0.371896	0.406796	0.275194	0.0814375	0.0514765	99.246	0.00156441	0.00216715	0.00722734	99.322	0.00392444	0.00202028	0.0248421	0.0158813	0.0148513	99.255	0.00346711	0.00545926	0.00341031	99.352	0.106178	0.0111502	0.00670963	0.00407397	0.00405408
	0.0580828	0.0378416	0.00953584		99.147	0.205959	0.0496431	0.00465355	99.244	0.37688	0.437517	0.31862	0.0975565	0.0572264	99.41	0.00214974	0.00243348	0.00738072	99.506	0.00329874	0.0024118	0.025439	0.0138591	0.0135281	99.462	0.00334096	0.00529868	0.0033422	99.556	0.105616	0.0110257	0.0059494	0.00390062	0.00371842
	0.0544418	0.0435906	0.00658328		99.359	0.25004	0.0706568	0.00892044	99.45	0.376535	0.461743	0.358129	0.112558	0.0635929	99.615	0.00250269	0.0022806	0.00770787	99.718	0.00293371	0.00227047	0.0253127	0.0128756	0.0120712	99.673	0.0028755	0.00493142	0.0030175	99.76	0.103337	0.0100294	0.00587719	0.00304113	0.00289656
	0.0584261	0.0553503	0.00703486		99.565	0.292142	0.0932428	0.0150857	99.667	0.368736	0.476394	0.393155	0.127614	0.0711211	99.835	0.00204644	0.00161918	0.00759631	99.931	0.00207633	0.00187152	0.0257911	0.0119994	0.0119126	99.864	0.00293109	0.0045237	0.00266729	99.967	0.100459	0.00910024	0.00611605	0.00317725	0.00317723
	0.050092	0.066151	0.00974128		99.779	0.333486	0.117983	0.0241125	99.881	0.35446	0.482085	0.422178	0.141247	0.0787456	100.047	0.00207933	0.0018746	0.00806575	100.145	0.001772	0.00184629	0.0267278	0.0121936	0.0109527	100.079	0.0021002	0.00450725	0.00243571	100.175	0.097259	0.00821703	0.00565558	0.00351772	0.00306007
	0.0527673	0.0701701	0.00904997		99.996	0.371877	0.143935	0.0368373	100.1	0.333583	0.478334	0.443672	0.154059	0.0856346	100.257	0.00151697	0.00197234	0.00792238	100.354	0.00220501	0.00146145	0.0279801	0.0115081	0.0109768	100.287	0.0027637	0.00465006	0.00213443	100.389	0.0938847	0.00685619	0.00510784	0.00401641	0.00262141
	0.0537899	0.0692739	0.00763081		100.215	0.405585	0.171071	0.0523488	100.309	0.306231	0.464842	0.456928	0.163765	0.0928247	100.473	0.000366776	0.00171429	0.00743822	100.576	0.00317747	0.00123469	0.0296456	0.0115061	0.0108169	100.513	0.0020645	0.00422233	0.00226979	100.614	0.088234	0.00549388	0.0047759	0.00387138	0.00213017
	0.0569995	0.0729819	0.0088297		100.429	0.433172	0.197223	0.0703469	100.525	0.275119	0.443722	0.462886	0.171228	0.0991179	100.688	0	0.00139604	0.00815138	100.78	0.00351815	0.000933924	0.031836	0.0111077	0.0103982	100.73	0.00174111	0.00416663	0.00223361	100.832	0.0827866	0.00447295	0.00473164	0.00327367	0.00157249
	0.0616431	0.0782656	0.0170019		100.635	0.454798	0.220637	0.0888936	100.712	0.243593	0.418466	0.461283	0.175106	0.103084	100.892	0	0.00140725	0.00781587	101	0.00376934	0.00127464	0.033233	0.0116146	0.0101789	100.946	0.00168416	0.00394491	0.00231012	101.051	0.0777402	0.00464859	0.00479523	0.00348568	0.001947
	0.0650535	0.0788239	0.0160628		100.799	0.468674	0.238491	0.105443	100.893	0.209825	0.388061	0.452957	0.177032	0.107284	101.099	0.000210958	0.00207855	0.00722292	101.209	0.00316332	0.000174919	0.0351299	0.0122974	0.00971829	101.155	0.00173123	0.00366561	0.00304494	101.263	0.0723261	0.00425033	0.00394598	0.00381324	0.00282241
	0.0625995	0.0677154	0.0186665		100.994	0.478647	0.256478	0.124865	101.075	0.177056	0.352675	0.438127	0.177071	0.110425	101.309	2.76655e-05	0.00176101	0.00729151	101.404	0.00378136	0	0.0376229	0.0124214	0.00978691	101.374	0.00253797	0.0032472	0.00270999	101.465	0.0655804	0.0041579	0.0035192	0.00428523	0.00298073
	0.0680214	0.0695606	0.0153423		101.194	0.482471	0.2725	0.145744	101.292	0.141621	0.308224	0.41417	0.173449	0.112773	101.519	0.00034636	0.0017723	0.00664861	101.614	0.00433502	0	0.0382535	0.0129752	0.00925786	101.577	0.00226595	0.00253308	0.0027392	101.679	0.059182	0.00320535	0.00333315	0.00484795	0.00280235
	0.0665624	0.0718225	0.0146279		101.402	0.479813	0.287555	0.16744	101.502	0.107471	0.26013	0.382073	0.167498	0.112951	101.729	0.000730691	0.00302143	0.00672699	101.825	0.00463322	0	0.0396833	0.0127422	0.00927046	101.784	0.00205616	0.00200502	0.00210623	101.875	0.0523849	0.00140385	0.00249123	0.00441	0.00275583
	0.0502282	0.0521695	0.0193351		101.601	0.469383	0.297351	0.187498	101.7	0.0798084	0.213804	0.3467	0.159491	0.111627	101.938	0.000965642	0.00434238	0.00669813	102.045	0.0043051	0	0.0397878	0.0120686	0.00871301	101.989	0.00122951	0.00148913	0.00153339	102.081	0.0470632	0.000955731	0.0016787	0.00499518	0.00297725
	0.0477371	0.0452389	0.0197969		101.813	0.453463	0.304415	0.207384	101.914	0.057939	0.167624	0.306229	0.148654	0.109667	102.16	0.000961332	0.0048513	0.00613645	102.254	0.00404352	0	0.0411689	0.0123489	0.00743149	102.196	0.00153104	0.000457805	0.00160082	102.299	0.0412436	0	0.000881563	0.00494078	0.00280569
	0.0458194	0.0483544	0.0249233		102.026	0.431959	0.307491	0.226172	102.119	0.0437281	0.125787	0.263692	0.136123	0.105911	102.366	0.00248926	0.00704814	0.00688788	102.459	0.00477647	0	0.0412752	0.0124689	0.00698745	102.412	0.00117097	0.00052133	0.00118532	102.514	0.0358031	0.000426979	3.25366e-05	0.00548241	0.0025107
	0.0360994	0.040053	0.0186887		102.232	0.405293	0.306227	0.242274	102.337	0.0339904	0.0880383	0.218442	0.121535	0.100651	102.571	0.00220239	0.00768913	0.00651679	102.663	0.00522925	0	0.0427582	0.012843	0.00732658	102.612	0.000913462	5.70932e-06	0.000876706	102.707	0.030044	0.00157248	0	0.00627732	0.00311634
	0.0346274	0.032111	0.0194402		102.454	0.373933	0.301538	0.257603	102.553	0.0298893	0.0590716	0.175818	0.106754	0.0941325	102.778	0.00188125	0.00730021	0.00603437	102.868	0.00629412	0	0.0430959	0.0135962	0.00693613	102.812	0.00131321	0.000121054	0.00106898	102.911	0.0241527	0.00128166	0	0.00757292	0.00411966
	0.0251971	0.0258693	0.0175074		102.652	0.343875	0.293035	0.268403	102.745	0.0323557	0.0450015	0.141748	0.0928043	0.0883939	102.956	0.00105653	0.00715073	0.00572318	103.05	0.00608638	0	0.0442337	0.0131593	0.00741568	103.016	0.0013549	0.000165623	0.000215399	103.109	0.0189806	0.00142717	7.63094e-05	0.0083938	0.0043482
	0.0210596	0.0189339	0.0157434		102.859	0.312625	0.28086	0.277759	102.961	0.0353022	0.0377687	0.111086	0.0794891	0.0811181	103.166	0.000550419	0.00692268	0.0044523	103.26	0.0070498	0	0.0451722	0.0140527	0.00785697	103.219	0.00185206	4.12815e-05	0	103.321	0.0147303	0.00114802	0	0.00785848	0.00445377
	0.0289227	0.0190693	0.0273198		103.073	0.283098	0.266055	0.281204	103.184	0.0348285	0.0354361	0.0856338	0.0659623	0.073695	103.376	0.000271209	0.00663777	0.00462539	103.475	0.00694828	0	0.0442734	0.0142757	0.00741713	103.433	0.00126825	0	0	103.538	0.0107112	0.0011453	0	0.00782512	0.00433453
	0.0211947	0.012855	0.0302821		103.295	0.257168	0.248412	0.281233	103.397	0.0336757	0.0373792	0.0690681	0.0548727	0.0652024	103.589	0	0.00687656	0.00373002	103.693	0.0066296	0	0.0438963	0.0136979	0.00650156	103.653	0.00168584	0	0	103.752	0.00716362	0	0	0.00710279	0.00354942
	0.0176467	0.0128201	0.0270282		103.51	0.237151	0.230723	0.278003	103.613	0.0330146	0.0405303	0.0598492	0.0461096	0.0571148	103.797	0	0.00714196	0.00450135	103.891	0.0071803	0	0.0436343	0.0126232	0.00554008	103.862	0.00261538	0	0	103.949	0.0051973	9.0876e-05	0	0.00870315	0.00349181
	0.0143429	0.014628	0.0291344		103.736	0.221587	0.212815	0.27137	103.838	0.0316442	0.042089	0.0543063	0.0383035	0.0494751	104.002	0.000910928	0.00605095	0.00373405	104.082	0.0065786	0	0.0430115	0.0119916	0.00507171	104.063	0.0036789	0	0	104.166	0.00441319	0	0.000730871	0.00956732	0.00310968
	0.0104038	0.0106879	0.0261369		103.949	0.210097	0.197602	0.261399	104.047	0.0288067	0.0405887	0.052625	0.0320919	0.0420774	104.193	0.00106801	0.00564189	0.00299235	104.272	0.00619928	0	0.0429875	0.0125757	0.00355133	104.279	0.00437912	0	0.000235675	104.377	0.00373828	0	0.00150521	0.00950456	0.00308456
	0.0103513	0	0.0255572		104.167	0.199824	0.183177	0.247889	104.273	0.0268643	0.0386023	0.049108	0.0263981	0.0352402	104.36	0.0012152	0.0050507	0.00217968	104.434	0.0059049	0	0.041071	0.0124832	0.0035076	104.489	0.00443099	0	3.54178e-05	104.591	0.00439986	0.000580719	0.00275275	0.0102677	0.00404944
	0.00572768	0	0.0223692		104.388	0.190768	0.171392	0.232747	104.487	0.0239291	0.0343789	0.0443657	0.0224792	0.0296868	104.525	0.00106225	0.00458972	0.00098434	104.618	0.00639633	0	0.0399278	0.0123472	0.00317871	104.696	0.00493097	0	0	104.798	0.00639373	0.00250105	0.00423587	0.00832911	0.00297039
	0	0	0.0280068		104.6	0.180915	0.161771	0.217397	104.704	0.0212768	0.0312889	0.0416884	0.0192222	0.0245263	104.731	0.000538805	0.003655	0.000353527	104.836	0.00611014	0	0.0382707	0.01237	0.00286302	104.91	0.00476017	0	0	105.008	0.00845572	0.00380159	0.00579202	0.00912089	0.0044011
	0.00190958	0	0.029936		104.815	0.169942	0.152449	0.201732	104.892	0.0376536	0.0289124	0.0397661	0.017425	0.0217148	104.95	0	0.0028928	0.000421742	105.047	0.00608602	0	0.0375557	0.0125066	0.0025381	105.121	0.00468586	0.000618828	0	105.221	0.012567	0.00412932	0.00726237	0.00900192	0.0056358
	0.00184797	0	0.0312945		104.981	0.16088	0.146121	0.189434	105.065	0.0664947	0.0299843	0.0358187	0.0154484	0.0187793	105.159	0	0.00244213	0.000436887	105.258	0.00588744	0	0.0373002	0.0118031	0.00202994	105.319	0.003868	0.000738987	0	105.411	0.0164291	0.00577393	0.00798833	0.0108173	0.00655443
	0	0.00885929	0.0419575		105.177	0.150908	0.137987	0.177611	105.269	0.0958328	0.0407463	0.0331168	0.0134874	0.0171578	105.378	0	0.0013794	0	105.468	0.00626938	0	0.0374522	0.0121588	0.00130128	105.533	0.00433697	0.00155444	0.000503471	105.635	0.0199564	0.00726498	0.00891955	0.0130724	0.00723652
	0	0.00306769	0.0419212		105.388	0.141447	0.130171	0.166148	105.485	0.123369	0.055593	0.0288492	0.0118023	0.015154	105.583	0.000283329	0.00185712	0	105.688	0.00520018	0	0.0365521	0.00984896	0.00060186	105.75	0.00507637	0.00161289	0.000606627	105.84	0.0241938	0.0129609	0.00990599	0.0158575	0.00915111
	0	0	0.0416347		105.6	0.133124	0.122885	0.15551	105.695	0.134992	0.0635391	0.023262	0.0106007	0.0137734	105.808	0.000677436	0.00222426	0	105.911	0.00513698	0	0.0364976	0.00952033	0.000780326	105.954	0.00571176	0.00248703	0.000595545	106.047	0.0276939	0.0150909	0.0108341	0.0191039	0.01193
	0	0.00645884	0.0521583		105.817	0.123202	0.114647	0.145605	105.904	0.132251	0.0669956	0.0202418	0.00854205	0.0128048	106.023	0.00111225	0.00297393	0	106.126	0.00490847	0	0.0357486	0.00865045	0	106.159	0.00662301	0.00277756	0.00116931	106.252	0.0307332	0.0167421	0.012562	0.0236911	0.0144385
	0	0.00371434	0.0520704		106.02	0.117671	0.109617	0.138608	106.124	0.129939	0.0651322	0.0178499	0.00783751	0.012821	106.231	0.00101754	0.0036812	0	106.332	0.00554695	0	0.0347774	0.00706898	0	106.367	0.00663989	0.00305866	0.00253537	106.463	0.0338007	0.017368	0.0149268	0.0285835	0.0191726
	0	0.00527348	0.060937		106.236	0.111535	0.103667	0.130391	106.334	0.12824	0.0634834	0.0151545	0.00646018	0.0121556	106.445	0.00135708	0.00420825	0.000791512	106.523	0.00597498	0	0.0343385	0.00661596	0	106.578	0.00654695	0.00298742	0.00300859	106.68	0.0357597	0.0201553	0.0178597	0.0355627	0.0242383
	0.0143163	0.0170612	0.0532839		106.433	0.105537	0.0975553	0.123019	106.525	0.12704	0.0622444	0.0143145	0.00573225	0.0111915	106.614	0.000897178	0.00459081	0.00120606	106.69	0.00634521	0	0.0338466	0.00623218	0.000415065	106.794	0.00655669	0.00323573	0.00407943	106.895	0.037381	0.0203388	0.0207473	0.0419278	0.0288705
	0.0258371	0.0097974	0.0543226		106.634	0.101095	0.092336	0.115826	106.728	0.125012	0.0607698	0.0129978	0.00475907	0.0106669	106.778	0.000302174	0.00487057	0.000841435	106.855	0.00609887	0	0.0332333	0.00580608	0.000635939	107.011	0.00730495	0.00444546	0.00596525	107.118	0.0376895	0.0210719	0.0230765	0.0492291	0.0346504
	0.0283475	0.00692292	0.0598601		106.841	0.0950723	0.0864595	0.109087	106.934	0.123384	0.0597528	0.0107982	0.00373408	0.0101114	106.959	0.00155593	0.00581985	0.00134804	107.054	0.00599695	0	0.0326805	0.00445526	0.00114453	107.238	0.00679537	0.00481785	0.00731792	107.347	0.0359719	0.0208865	0.025173	0.0574769	0.0411997
	0.0358254	0.0111878	0.0528621		107.044	0.0917504	0.0830426	0.103547	107.144	0.12306	0.0606837	0.00938384	0.00261658	0.0088309	107.166	0.0019948	0.00649513	0.00196835	107.268	0.00646187	0	0.0309885	0.00401876	0.00102857	107.462	0.00685467	0.00497276	0.00892812	107.56	0.0344083	0.0222479	0.0267763	0.0655039	0.0474745
	0.0477263	0.0112379	0.0515533		107.247	0.0870259	0.079184	0.0973478	107.341	0.122903	0.0606387	0.00817953	0.00172352	0.00815762	107.386	0.00305693	0.00676122	0.00166265	107.484	0.00674159	0	0.030439	0.0033269	0.00107505	107.659	0.00624116	0.00456318	0.00938299	107.751	0.0316585	0.0230396	0.0267734	0.071985	0.0528841
	0.052921	0.0169371	0.0509988		107.453	0.0827864	0.0752584	0.0922234	107.546	0.122701	0.0599524	0.00729474	0.00158834	0.00772495	107.596	0.0045674	0.00783376	0.00255702	107.687	0.00661915	0	0.0297636	0.00262504	0.00120462	107.866	0.00663352	0.00505062	0.0104221	107.969	0.028805	0.0223546	0.0280415	0.0794512	0.059755
	0.053601	0.0186393	0.0484667		107.658	0.0790806	0.0713854	0.0871831	107.76	0.122273	0.0594476	0.00490761	0.00126052	0.00687544	107.8	0.00515208	0.00759819	0.00327595	107.902	0.00677262	0	0.0287744	0.00267676	0.0014926	108.083	0.00649091	0.0056391	0.0116518	108.185	0.0255091	0.0224307	0.0293249	0.085998	0.0666045
	0.0596585	0.0279513	0.0461032		107.876	0.0743606	0.0659552	0.081408	107.968	0.123528	0.0591055	0.00416411	0.00189126	0.00617261	108.002	0.0052721	0.00733107	0.00392733	108.094	0.006958	0	0.0283116	0.00173977	0.00188822	108.284	0.00611152	0.00574745	0.0120538	108.386	0.021568	0.0223686	0.0305129	0.0922462	0.0725682
	0.0585981	0.0311193	0.0440419		108.092	0.0702352	0.0621812	0.0761012	108.193	0.12406	0.0586964	0.00463116	0.00255062	0.0054087	108.208	0.00442467	0.0078236	0.00392797	108.303	0.00690007	0.000838956	0.0274332	0.00183428	0.00213252	108.499	0.0051342	0.00623455	0.0123983	108.608	0.0184727	0.0210177	0.0314764	0.0992985	0.0787082
	0.0616612	0.0465335	0.0359435		108.304	0.0661877	0.0594729	0.0734109	108.406	0.125099	0.0591293	0.00490541	0.00352755	0.00460702	108.418	0.00429776	0.00636696	0.00271633	108.513	0.00725487	0.00243219	0.026516	0.00231286	0.00379107	108.721	0.00453886	0.00665507	0.0133037	108.814	0.0152817	0.0189819	0.0322413	0.104364	0.0828452
	0.0622885	0.0384451	0.0321042		108.519	0.0618289	0.0563421	0.0697621	108.611	0.125287	0.0599477	0.00519187	0.00345153	0.00431871	108.636	0.00373359	0.00586055	0.00153541	108.741	0.00664944	0.00315798	0.0262459	0.00275911	0.00413365	108.924	0.00298087	0.00636777	0.0125012	109.027	0.0119821	0.0172145	0.035127	0.11034	0.0880774
	0.061924	0.0387148	0.0366298		108.725	0.0581596	0.0530797	0.0668698	108.832	0.126652	0.0600576	0.00531469	0.00377556	0.00326556	108.853	0.00414108	0.00549166	0.00178387	108.952	0.006324	0.00440706	0.0254654	0.0028537	0.00410605	109.139	0.00195242	0.0057291	0.011857	109.24	0.00871836	0.0167774	0.0369932	0.117034	0.0929807
	0.0582668	0.0442635	0.0339029		108.947	0.0543764	0.0494227	0.064092	109.05	0.12781	0.0600932	0.00596431	0.00439561	0.00269456	109.052	0.0038267	0.00512561	0.00122095	109.143	0.00591999	0.00510958	0.0239969	0.00310169	0.00380233	109.338	0.000601482	0.00573496	0.0114513	109.433	0.00693701	0.0161204	0.0396055	0.125826	0.0983089
	0.0538961	0.0449779	0.0389774		109.139	0.0512135	0.0460424	0.0615382	109.216	0.129385	0.0596534	0.00604177	0.00431899	0.00268337	109.257	0.00367141	0.00447868	0.00151762	109.353	0.00496693	0.00473041	0.0235916	0.0039359	0.00370996	109.549	0.000370204	0.00624252	0.011418	109.648	0.0042444	0.0154123	0.0427374	0.136292	0.103484
	0.056192	0.0483839	0.0362612		109.322	0.048527	0.0437703	0.0590885	109.42	0.130917	0.0594836	0.00558136	0.00475529	0.00286575	109.468	0.0034071	0.00327403	0.00155517	109.564	0.00481676	0.00539288	0.0232027	0.00368035	0.00394341	109.755	0.000320976	0.00611157	0.0110788	109.853	0.00209567	0.0149668	0.0469839	0.147637	0.108231
	0.0510365	0.0442086	0.0379112		109.537	0.0461392	0.040677	0.0561088	109.633	0.132614	0.0588297	0.00566996	0.004375	0.00287877	109.685	0.00327179	0.00169538	0.00039548	109.792	0.0042749	0.0062934	0.0213648	0.00432211	0.0041996	109.968	0.000549432	0.00585871	0.0105276	110.075	0.000649618	0.0143888	0.051165	0.160882	0.114188
	0.0484503	0.0396352	0.0427613		109.739	0.043561	0.0385009	0.0536252	109.834	0.132872	0.0584761	0.00379536	0.0040169	0.00164118	109.889	0.00274208	0.000863575	0	109.987	0.00397286	0.00589261	0.0209298	0.00430666	0.004679	110.187	0.000221335	0.00620047	0.0104769	110.282	0.00039377	0.0141443	0.0554595	0.175196	0.119066
	0.0346675	0.0329256	0.0467617		109.943	0.0407059	0.0356882	0.0505039	110.034	0.132622	0.058265	0.00289441	0.00412037	0.00142715	110.104	0.00285754	0.00084637	0.000161283	110.196	0.00308168	0.00605793	0.0184383	0.00320859	0.0037858	110.38	0	0.00600619	0.0110727	110.464	1.24671e-05	0.0149298	0.0590475	0.188574	0.123069
	0.0284169	0.0342731	0.051234		110.148	0.0387678	0.0332438	0.0479129	110.247	0.133236	0.0582228	0.0025657	0.00402546	0.0021846	110.309	0.00279508	0.000942245	0.000342206	110.412	0.00186073	0.00669022	0.0164857	0.00335538	0.00330552	110.562	0.000374941	0.0059781	0.0113055	110.644	0	0.0160027	0.0628371	0.200992	0.126944
	0.0210397	0.0346729	0.0526251		110.367	0.0369389	0.0301749	0.0462988	110.474	0.132603	0.0568416	0.00115275	0.00301292	0.00147594	110.532	0.00364971	0.00140278	0.00157937	110.62	0.00207407	0.00908452	0.0147747	0.00278083	0.00361706	110.759	0.000610222	0.00574135	0.0113714	110.838	0	0.0180326	0.0675018	0.216647	0.131462
	0.0180312	0.0303078	0.0544169		110.585	0.0339499	0.0267309	0.0426414	110.673	0.132235	0.0550286	8.51554e-05	0.00289991	0.00170519	110.733	0.002871	0.000807797	0.00176402	110.838	0.00207576	0.0103889	0.0144334	0.00298691	0.00316931	110.957	0.00120369	0.0055055	0.0122589	111.059	0	0.0197755	0.0736107	0.235701	0.13702
	0.0123489	0.0254621	0.0632686		110.789	0.0322718	0.0252408	0.0406855	110.89	0.132121	0.0554771	0.000241775	0.00264367	0.00200625	110.953	0.00297123	0.000368623	0.00211671	111.043	0.00190362	0.0117619	0.0134467	0.00230163	0.00292669	111.175	0.00181921	0.00636928	0.0127523	111.267	0	0.0210984	0.079908	0.254221	0.142371
	0.0126777	0.0235193	0.0634422		110.99	0.0304489	0.0239517	0.0387057	111.092	0.133929	0.0567611	0.00110739	0.00298434	0.00197221	111.134	0.00286262	0.000660189	0.00237029	111.229	0.00120508	0.0129571	0.0138448	0.00191895	0.00292969	111.382	0.00270356	0.00654127	0.0131948	111.485	0	0.0227911	0.085517	0.27343	0.147247
	0.0158804	0.0312709	0.0657119		111.203	0.029215	0.0229294	0.0370118	111.306	0.133026	0.056846	0	0.00304645	0.00168089	111.343	0.00293622	0.00131355	0.00253777	111.446	0.00155671	0.014824	0.0139059	0.00164981	0.00361998	111.6	0.003227	0.00667407	0.0144969	111.698	0	0.0245209	0.0898977	0.292644	0.152509
	0.0210989	0.0186953	0.0750143		111.418	0.0273493	0.0214315	0.0337887	111.507	0.132005	0.0570932	0	0.00296944	0.0030236	111.563	0.00323913	0.00200769	0.00367519	111.65	0.000432185	0.0152168	0.0128064	0.00101619	0.00318209	111.808	0.00331006	0.00682605	0.0155476	111.918	0	0.0261201	0.0950677	0.311657	0.156071
	0.0216937	0.00803044	0.0655988		111.621	0.0258663	0.0208889	0.0312784	111.726	0.133298	0.058559	0.000767539	0.00355683	0.0037596	111.76	0.00334633	0.00255669	0.00446935	111.862	0.000726035	0.0142021	0.0133102	0.000717286	0.00308642	112.037	0.0042367	0.00697573	0.0173489	112.133	0	0.0273412	0.0996563	0.329101	0.159129
	0.0225226	0.0058348	0.0650302		111.839	0.0240445	0.020917	0.0298551	111.936	0.13357	0.0594347	0.000754348	0.00396406	0.00362144	111.963	0.00378804	0.00291106	0.00542058	112.065	0.0011128	0.0147094	0.0128896	0	0.00307063	112.246	0.00516378	0.00771096	0.019076	112.35	0	0.0298969	0.103079	0.345357	0.161535
	0.0228831	0.00807077	0.0667589		112.059	0.0229813	0.0210716	0.0278747	112.156	0.134265	0.0607355	0.00072283	0.00503401	0.00394903	112.178	0.0040994	0.00369842	0.00557034	112.28	0.000757844	0.0151574	0.0123091	0	0.00226884	112.463	0.00602636	0.00791463	0.0208255	112.569	0	0.0301897	0.105757	0.358037	0.162813
	0.0266837	0.00237726	0.0632497		112.266	0.0223661	0.0213965	0.0251076	112.368	0.134886	0.0626433	0.00170995	0.0055551	0.00389584	112.391	0.00363899	0.00398694	0.00591576	112.497	0.00156592	0.0161604	0.0109987	0	0.00146323	112.666	0.00669771	0.00828449	0.0216165	112.772	0	0.0290601	0.106785	0.368418	0.164221
	0.0364462	0	0.0618122		112.486	0.021518	0.0205961	0.0225182	112.595	0.134938	0.0642706	0.0031821	0.00575936	0.0041483	112.61	0.00394152	0.00439126	0.00539536	112.72	0.00240387	0.0156962	0.00927742	0	0.00147401	112.895	0.00645002	0.00833055	0.0219097	112.993	0	0.0300942	0.10772	0.37636	0.16475
	0.0398358	0	0.0595297		112.708	0.0210539	0.0202007	0.0211832	112.801	0.135652	0.0653263	0.00392245	0.0059086	0.00480039	112.837	0.00370728	0.00623696	0.00544517	112.945	0.00337448	0.0148983	0.00766346	4.20759e-05	0.000377946	113.103	0.00673161	0.00842812	0.0220535	113.203	0	0.0290961	0.107241	0.379974	0.163685
	0.0410975	0.0157737	0.0624268		112.903	0.0196996	0.0190848	0.0195164	112.983	0.135913	0.0662366	0.00488602	0.00564211	0.00513613	113.06	0.00298026	0.00573971	0.00460074	113.16	0.00412152	0.0145151	0.00687387	0	0.000413671	113.321	0.00626714	0.00861626	0.0221761	113.409	0	0.0280662	0.105372	0.380894	0.163225
	0.0411999	0.0150258	0.0548685		113.104	0.0181308	0.0179472	0.0171582	113.206	0.137321	0.0670483	0.00668353	0.00595233	0.00582532	113.275	0.00280816	0.00641937	0.00421054	113.372	0.00476032	0.0162433	0.00763357	0	0	113.519	0.00562461	0.00782572	0.0214872	113.631	0	0.0273621	0.101668	0.378903	0.161562
	0.0361391	0.018228	0.0531667		113.316	0.0171519	0.0171966	0.0157234	113.389	0.138767	0.0670607	0.00711758	0.00563716	0.00543139	113.492	0.00411317	0.00684322	0.00318562	113.593	0.00558093	0.0183769	0.00801779	0	0	113.749	0.00525806	0.00695926	0.0208658	113.851	0	0.0272633	0.0983206	0.373283	0.158874
	0.0330508	0.0182694	0.0466144		113.478	0.0163367	0.0165301	0.0145628	113.585	0.140964	0.0669626	0.0074584	0.00516742	0.0060413	113.705	0.00436116	0.00698647	0.00263309	113.813	0.00595487	0.0192662	0.0105332	0.000557643	0	113.963	0.00580848	0.00654079	0.0201984	114.055	0	0.0270551	0.0954246	0.364634	0.154685
	0.0329114	0.031683	0.04279		113.698	0.0143036	0.0157969	0.0121282	113.8	0.142366	0.0668264	0.00732561	0.00618801	0.00572939	113.915	0.00445886	0.0081192	0.00245531	114.007	0.00625084	0.0201004	0.011965	0	0	114.168	0.00649875	0.00591659	0.0193156	114.262	0.0041026	0.027041	0.0936867	0.355199	0.15131
	0.0408738	0.0370411	0.0401466		113.913	0.0132997	0.0151588	0.0104823	114.02	0.143681	0.0679263	0.00746705	0.00663393	0.0057838	114.127	0.00351119	0.00776858	0.00181216	114.22	0.0069561	0.021339	0.0148605	0	0	114.376	0.00742706	0.00545985	0.0183664	114.478	0.0081217	0.0260774	0.0909091	0.343212	0.146232
	0.0388314	0.0395529	0.0467204		114.138	0.0115653	0.0142709	0.0097946	114.237	0.143557	0.0682459	0.0088386	0.00628257	0.00609689	114.339	0.00313578	0.00872739	0.00199775	114.441	0.00708225	0.0227813	0.0154365	0	0	114.591	0.00787788	0.00550339	0.0174852	114.696	0.0121867	0.0242847	0.0879524	0.33271	0.140539
	0.0368977	0.0439386	0.0433952		114.35	0.0110441	0.0139022	0.00950668	114.453	0.14429	0.0683883	0.00984075	0.00621677	0.00622989	114.553	0.00247372	0.00895953	0.00175561	114.656	0.00689872	0.0238855	0.0183075	0.000104333	0.000425518	114.81	0.00728131	0.00572289	0.0172553	114.89	0.0165143	0.0234942	0.0866013	0.324141	0.136619
	0.040003	0.0500064	0.0424651		114.569	0.0104811	0.0132578	0.00970405	114.671	0.145977	0.0688224	0.0118183	0.00609401	0.00500546	114.774	0.0028297	0.00924939	0.00216318	114.86	0.00651124	0.0244961	0.0199334	0.00099159	0.000443809	115.007	0.00811428	0.0064361	0.0172897	115.102	0.0212734	0.0233779	0.0842904	0.316639	0.130985
	0.0394089	0.0482137	0.0267101		114.769	0.0105325	0.0112822	0.00951511	114.871	0.146316	0.0686686	0.0120142	0.00629841	0.00439781	114.972	0.00273386	0.00955081	0.00188421	115.071	0.00621602	0.0257443	0.0233401	0.00208672	0.000369858	115.216	0.00985488	0.00741914	0.0173707	115.319	0.027111	0.0223417	0.082014	0.308406	0.124068
	0.0402579	0.0435341	0.0306731		114.99	0.0105489	0.0102882	0.0095691	115.101	0.146401	0.068778	0.0116848	0.00668389	0.0039915	115.172	0.00246025	0.00908486	0.00138074	115.25	0.00566712	0.0249721	0.0245521	0.00190154	0.00103034	115.42	0.00987516	0.00812068	0.017598	115.499	0.0303827	0.0221471	0.0806938	0.303893	0.118
	0.0304617	0.0502315	0.0217111		115.219	0.00947676	0.00847999	0.00833757	115.328	0.14512	0.0689747	0.00999714	0.00608015	0.00285771	115.353	0.00306134	0.00909336	0.00161733	115.454	0.00497867	0.0261638	0.0251526	0.00219989	0.00132205	115.609	0.00943971	0.00833151	0.0180601	115.711	0.0362708	0.0230197	0.0814344	0.302325	0.112058
	0.0393307	0.0556693	0.0190515		115.444	0.00971279	0.00785955	0.00863791	115.546	0.145912	0.0688548	0.00993303	0.00535949	0.00236779	115.565	0.00272942	0.00888357	0.00150358	115.671	0.00438913	0.0261367	0.0244308	0.00334403	0.00162028	115.824	0.00967421	0.00879106	0.0183235	115.913	0.041467	0.0252747	0.0833166	0.303107	0.106487
	0.0341438	0.0588229	0.0168766		115.666	0.00893706	0.00679701	0.00732251	115.764	0.145522	0.0681804	0.00932423	0.00500207	0.00217406	115.789	0.00245539	0.00865314	0	115.88	0.00472403	0.0266132	0.0236843	0.00321408	0.00225068	116.027	0.0102832	0.00926666	0.0188532	116.121	0.0461217	0.028375	0.0878471	0.305219	0.100367
	0.0234143	0.0607883	0.0219017		115.879	0.00786957	0.00589356	0.00645529	115.981	0.145037	0.0671215	0.008287	0.00434358	0.00214846	115.992	0.0037965	0.00887957	0	116.092	0.0037626	0.0267381	0.0239873	0.00353479	0.00240624	116.236	0.0119311	0.00980159	0.0201197	116.331	0.0513541	0.0322353	0.0953068	0.308644	0.0942159
	0.0198682	0.0586115	0.017458		116.093	0.00791414	0.00509342	0.00583142	116.186	0.144958	0.0667686	0.00756624	0.00455099	0.00261994	116.192	0.00368304	0.00856957	0.000340927	116.29	0.00362967	0.0267893	0.0242613	0.00386488	0.00218143	116.446	0.0127448	0.0107615	0.021312	116.541	0.0558846	0.0400054	0.106221	0.312618	0.087013
	0.0147474	0.0557744	0.0160846		116.3	0.00598786	0.00396569	0.00493637	116.409	0.145373	0.0652167	0.007317	0.00443583	0.00217743	116.41	0.0038058	0.00825348	0.000433529	116.511	0.00405197	0.027128	0.0245307	0.00334808	0.0027695	116.657	0.012882	0.0118969	0.0223687	116.767	0.0602921	0.0481174	0.122668	0.31702	0.0791329
	0.00885529	0.0547259	0.0121124		116.521	0.00528618	0.00400918	0.0043419	116.611	0.144041	0.0638328	0.00668153	0.00358769	0.00227362	116.608	0.00450345	0.00756587	0.000292787	116.703	0.00324384	0.026738	0.0249774	0.00294211	0.00274356	116.883	0.0137785	0.0125938	0.0239105	116.983	0.0640131	0.0560236	0.142027	0.3209	0.0713989
	0.00783196	0.054702	0.010146		116.724	0.00412893	0.0037687	0.0047999	116.826	0.143994	0.0636374	0.00719047	0.00309639	0.00248141	116.817	0.0050439	0.00664174	0	116.912	0.00364543	0.0272123	0.0264509	0.00363665	0.00343612	117.094	0.0135987	0.0132228	0.0252439	117.193	0.0663516	0.0646137	0.164366	0.323807	0.0636301
	0.00850861	0.0451217	0.0069233		116.939	0.00414495	0.00430313	0.00423356	117.032	0.143947	0.0632093	0.00813725	0.0027045	0.00260059	117.028	0.00545232	0.00699658	0	117.138	0.00386706	0.0272505	0.0285636	0.00367979	0.00401077	117.304	0.0132261	0.0146583	0.0260563	117.394	0.0680253	0.0679381	0.190933	0.325992	0.0573769
	0.00380996	0.0369209	0.0128251		117.144	0.00319399	0.00422161	0.00414262	117.237	0.144238	0.0625628	0.00924135	0.0028169	0.00325017	117.249	0.00587757	0.00765592	0.000742419	117.337	0.00367326	0.026596	0.0289774	0.00335263	0.00307433	117.506	0.012934	0.015401	0.0275832	117.6	0.0681531	0.0651083	0.2194	0.326586	0.0508752
	0.0182465	0.0315872	0.0206424		117.35	0.0023757	0.00472084	0.00374883	117.457	0.144948	0.0623113	0.0110989	0.00265183	0.00318853	117.457	0.0058725	0.00730643	0.0011986	117.559	0.00334804	0.0261555	0.0302929	0.00292371	0.00306648	117.711	0.0126183	0.0165983	0.0289055	117.803	0.068194	0.0579124	0.250363	0.326459	0.0454366
	0.0182997	0.034684	0.0239845		117.569	0.00118969	0.00486499	0.00268565	117.646	0.14484	0.0609465	0.00993969	0.00151062	0.00327527	117.68	0.00590109	0.00698561	0.000874247	117.77	0.00350765	0.0264374	0.0328208	0.0039219	0.00310931	117.918	0.0126871	0.017666	0.0302763	118.024	0.0658113	0.047102	0.284324	0.321944	0.0398155
	0.0302849	0.0328204	0.0243069		117.746	0.000579209	0.00534153	0.0024454	117.839	0.144426	0.0602767	0.009019	0.00112384	0.00305064	117.886	0.00666145	0.00737649	0.000842478	117.993	0.0041905	0.0268505	0.0359778	0.00359747	0.00309396	118.139	0.0125618	0.0190099	0.0315392	118.241	0.0640381	0.036857	0.318096	0.316265	0.0347627
	0.0314608	0.0276534	0.0275937		117.954	0.000346446	0.00575358	0.00237419	118.052	0.14574	0.0612805	0.0105627	0.000767813	0.00311457	118.108	0.00639453	0.00674006	0	118.208	0.00477317	0.0269948	0.0373738	0.00362264	0.00377419	118.352	0.0120374	0.0195009	0.0323697	118.452	0.0604849	0.02944	0.350265	0.306683	0.0296294
	0.034046	0.0181393	0.02397		118.167	0.000376398	0.00646707	0.00232495	118.272	0.146351	0.0612585	0.00993918	0.000523899	0.00389987	118.321	0.00652722	0.00650529	5.22396e-05	118.427	0.00533601	0.0261053	0.0383295	0.00287917	0.00339844	118.555	0.0106011	0.0200894	0.0336133	118.657	0.0567244	0.0287885	0.379922	0.296497	0.0254891
	0.0259342	0.0185651	0.025934		118.375	0	0.00765685	0.00211457	118.478	0.146631	0.0608431	0.00916774	0.000999868	0.00480469	118.54	0.00712503	0.00704102	0.000567332	118.644	0.00487524	0.0250424	0.0379441	0.00234844	0.00276833	118.769	0.0108313	0.0208876	0.0343781	118.865	0.0518729	0.033575	0.404148	0.281578	0.0212372
	0.0303226	0.01624	0.0298935		118.597	0.000186613	0.00735875	0.00232547	118.695	0.148068	0.0609268	0.00929139	0.000777735	0.0053067	118.747	0.00632769	0.00726388	0.000884152	118.854	0.0051248	0.0248338	0.0384396	0.00245706	0.00279878	118.962	0.0104561	0.0209305	0.034052	119.055	0.0499482	0.0450621	0.423589	0.265583	0.0184757
	0.0361202	0.0204007	0.0260031		118.805	0.000535167	0.00686926	0.00197407	118.908	0.147224	0.0610123	0.0089249	0.000569762	0.00493917	118.957	0.00658828	0.00761408	0.00175025	119.036	0.005527	0.0242167	0.0388181	0.00253786	0.00227438	119.169	0.0106312	0.0206814	0.0334477	119.263	0.0471836	0.070552	0.439632	0.247792	0.0161058
	0.0449601	0.0192116	0.03953		119.019	0.000747136	0.00630615	0.000330463	119.123	0.146955	0.0605581	0.00950575	0.000437113	0.00495897	119.123	0.00593456	0.00801115	0.00171899	119.206	0.00559874	0.0229776	0.0394769	0.0015124	0.00232694	119.373	0.0118808	0.0214674	0.0329501	119.461	0.0463043	0.105665	0.44978	0.228315	0.0141795
	0.0407283	0.0190155	0.0402637		119.238	0.00114205	0.00611021	0.000723186	119.341	0.148881	0.0631155	0.0106576	0.000737211	0.00558003	119.306	0.00539737	0.00809695	0.00121444	119.4	0.00486912	0.0222911	0.0400871	0.000631787	0.00280522	119.574	0.0129262	0.0220479	0.0316828	119.677	0.050007	0.158022	0.454391	0.206438	0.0132481
	0.0477843	0.0254882	0.0398559		119.454	0.000953759	0.00583911	0.000231866	119.547	0.150088	0.0634531	0.0115515	0.001029	0.00626571	119.51	0.00471218	0.00864869	0.000704818	119.608	0.00448341	0.0218475	0.0412944	0.000333716	0.00291499	119.79	0.0154491	0.0225552	0.0299165	119.895	0.0565691	0.220771	0.451897	0.183854	0.0117375
	0.0443585	0.0225136	0.0356838		119.66	0.00175034	0.0057529	0.000116214	119.763	0.149952	0.0630575	0.0102125	0.000253074	0.00608396	119.724	0.00416697	0.00966281	0.00111318	119.81	0.00451083	0.020681	0.0429672	0.00027972	0.00374102	120.006	0.0178924	0.0228185	0.0292296	120.095	0.0661661	0.291665	0.444583	0.164095	0.0117496
	0.0371635	0.00459271	0.0291493		119.876	0.00134209	0.0054158	0.000148581	119.982	0.150165	0.0640494	0.0103768	0.000853672	0.0067611	119.916	0.00359353	0.00932654	0.00143299	120.016	0.00457619	0.0208087	0.0432383	0.00119417	0.00400808	120.205	0.019473	0.0223611	0.0278105	120.299	0.0813893	0.372812	0.431261	0.143365	0.0105507
	0.0388224	0.0112349	0.0248672		120.094	0.000577412	0.00499308	0	120.195	0.148632	0.0639634	0.0100193	0.00154037	0.00697452	120.13	0.00281665	0.00933454	0.00166291	120.231	0.00518393	0.0214192	0.0443285	0.00261116	0.00435892	120.415	0.0217829	0.0218892	0.0266219	120.508	0.100605	0.461013	0.41217	0.123209	0.00942251
	0.0374089	0.021161	0.0263263		120.306	0.000635825	0.00433515	0.000338072	120.407	0.147683	0.0641531	0.00905064	0.00221571	0.00545856	120.343	0.00300362	0.00940589	0.00172534	120.443	0.00447668	0.0214818	0.043543	0.00183214	0.00379286	120.628	0.0245832	0.0226136	0.0256397	120.73	0.127418	0.557709	0.387104	0.104322	0.00850607
	0.0411191	0.0223894	0.0359585		120.52	0.00187935	0.00348893	0.000509748	120.62	0.145994	0.0636796	0.00769708	0.00291207	0.00467778	120.543	0.00352553	0.0102765	0.00395983	120.645	0.00310298	0.0218949	0.0429943	0.0020742	0.0024922	120.828	0.0276654	0.0230038	0.0243951	120.923	0.154529	0.644382	0.359761	0.0881	0.00785022
	0.0432515	0.0114631	0.0323049		120.736	0.00311935	0.0029375	0.000390179	120.833	0.143781	0.0636698	0.00633612	0.00368619	0.00468566	120.757	0.00328326	0.0100009	0.00374535	120.86	0.00365438	0.022635	0.0413207	0.00239678	0.00252161	121.037	0.0309572	0.0228128	0.0225143	121.14	0.190376	0.735529	0.325768	0.0734927	0.00687358
	0.0528272	0.0059243	0.0271958		120.947	0.00344396	0.00198799	0.000759072	121.045	0.142114	0.0629454	0.00545966	0.00392653	0.00467056	120.977	0.00383541	0.00977904	0.00451045	121.075	0.00374959	0.0220463	0.0408153	0.00224958	0.00185139	121.253	0.033524	0.022947	0.0207579	121.354	0.231243	0.819185	0.290566	0.0618225	0.00593565
	0.0527306	0.00638475	0.032364		121.159	0.00344045	0.00098611	0.00107806	121.261	0.14134	0.0632493	0.00494877	0.0041176	0.00538998	121.186	0.00426308	0.00998683	0.00606865	121.285	0.00352196	0.022173	0.0386662	0.00229315	0.00118002	121.465	0.0366897	0.0228954	0.0195715	121.57	0.276891	0.893315	0.253366	0.0513821	0.00505744
	0.0480235	0.012354	0.0303996		121.374	0.00398855	0.000412193	0.000744969	121.452	0.139443	0.0627971	0.00474162	0.00348338	0.00478334	121.397	0.00386229	0.00904075	0.00559648	121.498	0.00403399	0.0235343	0.0371555	0.00195576	0.000968017	121.671	0.0388434	0.0227112	0.0186828	121.77	0.323062	0.953288	0.218609	0.0443801	0.00500378
	0.0415373	0.00569664	0.0248585		121.543	0.00431586	0.000560146	0.000688699	121.628	0.137137	0.0610794	0.00378948	0.00382	0.00446144	121.617	0.00472762	0.00892907	0.0067557	121.72	0.00361763	0.0245897	0.0360036	0.00249581	0	121.883	0.041035	0.0208615	0.0165451	121.976	0.372657	1.00123	0.184362	0.0389453	0.00408212
	0.0420533	0.00172613	0.0250786		121.74	0.00472872	0.000531445	0.00124896	121.841	0.136139	0.0601919	0.00303918	0.00345081	0.00377351	121.835	0.00583068	0.00861484	0.00724895	121.931	0.00360185	0.025798	0.0354216	0.00370509	0.00020817	122.088	0.043259	0.019643	0.0157656	122.192	0.423631	1.03448	0.151954	0.0334415	0.00323809
	0.0422204	0.00376285	0.0284449		121.938	0.00570789	0.000572837	0.00096479	122.037	0.135564	0.0590175	0.00241187	0.00336101	0.00397298	122.045	0.00546661	0.00747235	0.00853613	122.147	0.00385229	0.0271406	0.0359467	0.00446865	0	122.305	0.0441159	0.0180665	0.0139496	122.397	0.470049	1.04968	0.124482	0.0292535	0.00289009
	0.0429869	0.0140442	0.032602		122.157	0.00489414	0.000237784	0.000137625	122.263	0.13346	0.0579966	0.000845545	0.00347753	0.00418961	122.26	0.00576633	0.00724956	0.00979817	122.354	0.00430636	0.0276801	0.0354526	0.00533728	0.000105065	122.509	0.0439137	0.017245	0.0132771	122.612	0.515622	1.04815	0.0992552	0.0265128	0.00363172
	0.0454674	0.00950614	0.0389404		122.37	0.00468326	0	0	122.471	0.132927	0.0576312	0.000417321	0.00284324	0.00463386	122.465	0.00488953	0.00600153	0.0105928	122.568	0.00467901	0.0282308	0.0354557	0.00672229	0.000610371	122.725	0.0442706	0.0163125	0.012362	122.835	0.55473	1.02633	0.0768377	0.0234012	0.00335155
	0.0489456	0.00929631	0.0441461		122.574	0.00409141	0.000102659	0.000686095	122.668	0.132583	0.0566032	0	0.00257479	0.00539772	122.682	0.00533626	0.00590256	0.0119782	122.791	0.00573138	0.0298938	0.0357563	0.00789738	0.00117509	122.946	0.0437995	0.0150164	0.0111421	123.044	0.585035	0.985344	0.0607081	0.0213826	0.00386603
	0.0515364	0.0110302	0.0391647		122.788	0.00497877	0.00117758	0.001427	122.891	0.134716	0.0560435	0	0.00272572	0.00556184	122.907	0.00555634	0.00597486	0.013281	123.003	0.00655608	0.0296662	0.0370594	0.00830493	0.000785075	123.155	0.0430859	0.0145633	0.0111794	123.255	0.606226	0.927495	0.0480266	0.0199457	0.00349809
	0.0583691	0.0120458	0.0388939		122.99	0.00620402	0.00112206	0.00292495	123.094	0.135581	0.0557922	0.000428305	0.00312	0.00562535	123.124	0.00612001	0.00575304	0.0145645	123.203	0.00729385	0.0302563	0.0371149	0.00901615	0	123.366	0.0414639	0.0133681	0.0107114	123.464	0.619149	0.856382	0.0372324	0.0182418	0.00295224
	0.0542205	0.0124034	0.0436344		123.197	0.00675625	0.00143146	0.00377993	123.291	0.135296	0.0556254	0	0.00365801	0.00580704	123.292	0.00624858	0.00573839	0.015737	123.364	0.00818334	0.0307921	0.0386088	0.010045	0	123.574	0.0389426	0.0122548	0.010753	123.673	0.621625	0.77297	0.0295596	0.0161886	0.00295281
	0.059716	0.0249474	0.0471658		123.408	0.00709953	0.00248108	0.00450665	123.515	0.135112	0.055799	0	0.00422321	0.00618738	123.479	0.00585394	0.00517245	0.0155786	123.589	0.00906612	0.0308685	0.0383286	0.00951708	1.6933e-05	123.785	0.0357663	0.0111598	0.010825	123.887	0.614511	0.679414	0.0245725	0.0148694	0.00272822
	0.0600683	0.0293528	0.0453234		123.628	0.0079024	0.00293755	0.00483643	123.723	0.136017	0.0565115	0	0.00453317	0.00648242	123.704	0.00591767	0.00437959	0.0163222	123.794	0.00910414	0.0310175	0.0380684	0.0106472	0.000123638	123.988	0.0319152	0.010594	0.0105361	124.079	0.600995	0.587471	0.0216996	0.0134218	0.00379248
	0.0648721	0.0350552	0.0447014		123.846	0.00745441	0.00305065	0.00496135	123.945	0.139082	0.0567048	0	0.00490691	0.00740236	123.914	0.00542565	0.00459703	0.016641	124.014	0.00966596	0.0310735	0.0379384	0.0098527	0	124.194	0.0292616	0.00945443	0.00971442	124.299	0.576358	0.48733	0.0180751	0.0119015	0.00437847
	0.060306	0.0463867	0.0375196		124.054	0.00748761	0.00320578	0.00470639	124.154	0.145757	0.0587926	0	0.00515478	0.00824979	124.125	0.00409606	0.00468766	0.016077	124.216	0.0100896	0.0312551	0.0379431	0.00903106	0	124.4	0.026592	0.00879354	0.00955722	124.508	0.544996	0.394541	0.01578	0.0100448	0.00356933
	0.0539422	0.0524983	0.0394185		124.251	0.00794217	0.00340898	0.00443965	124.352	0.160402	0.0638811	7.28024e-05	0.00510259	0.0089284	124.333	0.00450573	0.00431853	0.0161478	124.433	0.00936821	0.0309706	0.0380269	0.00763978	0	124.62	0.0236543	0.00795182	0.00922309	124.718	0.506159	0.309384	0.0133346	0.00778756	0.00341909
	0.0566409	0.0599469	0.0307284		124.464	0.00842991	0.0033427	0.00364045	124.551	0.172761	0.0690532	7.70364e-06	0.00526496	0.0101593	124.533	0.00392018	0.00498719	0.0159057	124.625	0.00948238	0.0306047	0.0383051	0.00686776	0	124.832	0.0211111	0.00742658	0.00927571	124.933	0.461887	0.233935	0.0118165	0.00568265	0.00290611
	0.0457485	0.0571455	0.024626		124.667	0.00854562	0.00363256	0.00329098	124.76	0.178095	0.0752222	0	0.00503033	0.0102746	124.739	0.00345568	0.00550437	0.014964	124.842	0.0104053	0.0310697	0.0381876	0.00585027	7.89837e-05	125.051	0.018791	0.00737612	0.00976145	125.139	0.415899	0.175775	0.0106321	0.00466671	0.00251028
	0.0424271	0.0531638	0.0177604		124.876	0.00867578	0.00401077	0.00307505	124.97	0.172028	0.076964	0	0.00513733	0.0109084	124.955	0.00334012	0.00554364	0.0152721	125.063	0.00888243	0.0302071	0.0373809	0.00458179	0	125.249	0.0163396	0.00669247	0.00980935	125.349	0.365718	0.127718	0.00959468	0.00311529	0.00156834
	0.0411111	0.0525002	0.0140938		125.086	0.00825162	0.0037705	0.00265618	125.186	0.161885	0.0784614	0	0.00576553	0.0116601	125.163	0.0025622	0.00519167	0.0142768	125.266	0.00882762	0.0301871	0.0376135	0.0044366	0	125.448	0.0135441	0.00653635	0.00953357	125.541	0.318454	0.0973295	0.00815248	0.00283641	0.00185844
	0.0365806	0.0522573	0.0100684		125.301	0.00817731	0.00351871	0.00162539	125.403	0.137403	0.0734004	0.000814728	0.00616186	0.0130369	125.378	0.00287998	0.00545053	0.0142096	125.473	0.00722146	0.0300894	0.0368601	0.00412241	0.000559994	125.656	0.0120962	0.00665274	0.00915945	125.75	0.268855	0.0687672	0.00779896	0.00212222	0.00123437
	0.0336181	0.04878	0.00796705		125.513	0.00751353	0.00287897	0.00134727	125.616	0.102393	0.0619661	0.0012696	0.00611127	0.0143925	125.582	0.00222686	0.0051712	0.0145288	125.674	0.00555015	0.0289386	0.0351435	0.00300594	0	125.866	0.0120888	0.00671384	0.00894626	125.965	0.225816	0.0469406	0.0065911	0.00134844	0.00123999
	0.0319203	0.0526609	0.0117593		125.705	0.00697769	0.00231517	0.000587909	125.783	0.070615	0.0503164	0.00211149	0.00610017	0.0149934	125.789	0.0021742	0.00470959	0.0135563	125.892	0.00431202	0.0278079	0.0344195	0.0023977	0	126.08	0.0118841	0.00671004	0.00898153	126.189	0.182739	0.0307207	0.00590164	0.000391348	0.00175937
	0.0277645	0.054505	0.00162015		125.895	0.00628952	0.00149235	6.5609e-05	125.978	0.0405785	0.0362719	0.00073856	0.0057045	0.0150601	126.004	0.00157104	0.00498423	0.0119474	126.097	0.00372716	0.0279032	0.0337335	0.00225223	0	126.302	0.0118662	0.00642365	0.00931965	126.401	0.146261	0.0209443	0.00489666	8.70223e-05	0.00139914
	0.0281566	0.0583119	0.00762731		126.09	0.00545265	0.000458088	0	126.196	0.0138238	0.0179302	0	0.00594197	0.0147419	126.211	0.00154284	0.00541494	0.0105201	126.303	0.00335898	0.0281184	0.0337793	0.00122472	3.1317e-05	126.499	0.0111356	0.00655828	0.00900947	126.591	0.117298	0.0175135	0.00447205	0.000355802	0.00199006
	0.0270252	0.0664429	0.00189817		126.308	0.00563781	0	0	126.408	0	0.00500787	0.000759328	0.00665312	0.0151408	126.418	0.00128058	0.00513286	0.00877502	126.528	0.00189221	0.0280983	0.0322118	0.000891996	0.000646535	126.706	0.0102894	0.00541738	0.00899342	126.791	0.0898888	0.0170488	0.00559851	0	0.00165214
	0.0263255	0.0523547	0		126.525	0.0061099	0	0	126.621	0	0	0.00017188	0.00731279	0.0158907	126.644	0.00164916	0.00458405	0.00841284	126.731	0.000935199	0.027274	0.0311958	0.00115068	0.000783598	126.886	0.00943383	0.00572313	0.00907299	126.983	0.0690443	0.0190208	0.00557321	0	0.00156505
	0.0341919	0.0527602	0		126.736	0.00584369	0	0	126.831	0	0	0	0.00768715	0.0156736	126.849	0.00222039	0.00443866	0.0083284	126.944	0	0.0271471	0.0301927	0.0018559	0.000311203	127.097	0.0101349	0.00621488	0.00893235	127.2	0.0488253	0.0165698	0.00345908	0	0.000728573
	0.0414319	0.0444306	0		126.946	0.00719518	0	0	127.052	0	0	0	0.00707136	0.0146662	127.04	0.0023661	0.00419309	0.00815693	127.116	0.000164548	0.0272536	0.0297989	0.00164239	0	127.32	0.00966099	0.00576625	0.00858406	127.416	0.0346241	0.0157666	0.00279796	0	0.000900338
	0.0479231	0.0473577	0		127.167	0.00845747	0	0	127.272	0	0	0	0.00655984	0.0141757	127.227	0.00242892	0.00423204	0.007892	127.324	0	0.0274666	0.0297251	0.00148722	0	127.527	0.0092098	0.0055244	0.00809816	127.626	0.0244037	0.0170245	0.00229761	0	0.0010499
	0.0535459	0.0372948	0		127.373	0.0106811	0.00113254	0	127.476	0.0185268	0	0	0.00537561	0.013667	127.438	0.0026829	0.00419141	0.00726005	127.54	0	0.0280197	0.0307052	0.00119116	0.000316138	127.741	0.00944662	0.0051156	0.007889	127.85	0.0182326	0.0165794	0.00204124	0	0.00144942
	0.0520041	0.0352372	0.0110749		127.588	0.01145	0.00222302	0	127.681	0.108993	0.0212252	0	0.00529295	0.0135737	127.653	0.00198323	0.0042819	0.0069188	127.746	0	0.0278183	0.0310522	0.00185618	0.000852525	127.967	0.00928258	0.00455303	0.00779429	128.064	0.0161307	0.015545	0.0015184	0	0.00190584
	0.0642736	0.0388229	0.0123266		127.792	0.0140035	0.00450394	0	127.896	0.223863	0.0793674	0	0.00421328	0.0135104	127.866	0.00215249	0.00466102	0.00665936	127.959	0.00114073	0.0273676	0.0319757	0.00273209	0.00160884	128.178	0.00966152	0.00412106	0.00660148	128.28	0.016654	0.014141	0.00116968	0.00207758	0.00206863
	0.0655877	0.0290223	0.0119706		128.008	0.0155634	0.00680178	0.000107098	128.105	0.345612	0.139596	0	0.00314833	0.0125634	128.075	0.00179434	0.00476515	0.00716274	128.177	0.00372525	0.0267447	0.0336159	0.00384767	0.00276816	128.394	0.0104476	0.00432858	0.00727196	128.487	0.0179699	0.0131901	0.00203025	0.00372826	0.0026358
	0.0719534	0.0261475	0.0135755		128.218	0.0173807	0.00886631	0.00146386	128.314	0.469454	0.198957	0	0.00298749	0.0116462	128.29	0.0010365	0.00470648	0.00680857	128.379	0.00580825	0.0332056	0.0342989	0.00463519	0.0035677	128.601	0.00968475	0.00354801	0.0065644	128.703	0.0198639	0.0122489	0.00156788	0.00530571	0.00291456
	0.0708799	0.0248056	0.0233402		128.427	0.0192643	0.0106676	0.00307077	128.536	0.600375	0.263565	0	0.00277265	0.0112561	128.494	0.00076993	0.00444654	0.00634055	128.6	0.00667636	0.0410019	0.0353953	0.00610375	0.00375137	128.816	0.0102294	0.00277137	0.00645074	128.922	0.0207289	0.0111359	0.00198913	0.00560557	0.00319838
	0.0720293	0.0262684	0.0362547		128.646	0.022466	0.0119192	0.00553055	128.745	0.725635	0.32198	0	0.003459	0.00972317	128.712	0.00153893	0.00440311	0.00627978	128.802	0.00824961	0.0470999	0.0368064	0.00570789	0.00348526	129.033	0.00965827	0.00293534	0.00623444	129.116	0.0227353	0.0100068	0.00230315	0.0071574	0.00339304
	0.0682672	0.0142012	0.0439199		128.855	0.0245855	0.0130386	0.00852882	128.954	0.841839	0.37762	0	0.00354426	0.00856307	128.914	0.00163388	0.00485829	0.0064279	129.015	0.00989045	0.0531059	0.0390249	0.00521532	0.00331279	129.242	0.0092347	0.00234412	0.00587866	129.346	0.0242393	0.00950754	0.0029216	0.0069308	0.0036001
	0.0716393	0.0111955	0.039937		129.054	0.0258561	0.014947	0.0102312	129.147	0.94545	0.427194	0.00148331	0.00394465	0.00779855	129.128	0.0015334	0.00421497	0.00566252	129.222	0.011365	0.0575122	0.0396767	0.00619223	0.00394224	129.46	0.00873222	0.00156972	0.00510597	129.542	0.0260473	0.00875173	0.00306652	0.00702241	0.0035811
	0.0737787	0.00347331	0.0414738		129.26	0.0267108	0.0157174	0.0118568	129.352	1.04319	0.467317	0.00384406	0.00376256	0.00612348	129.337	0.00238953	0.00375513	0.00635826	129.429	0.0123394	0.0609361	0.0681546	0.00597239	0.00364129	129.655	0.00888091	0.00176492	0.00539882	129.758	0.0304509	0.00871025	0.00348454	0.00755677	0.00380742
	0.0772888	0.00466546	0.0443849		129.467	0.0277218	0.0171691	0.0149102	129.563	1.12794	0.502548	0.00581037	0.00378718	0.00528893	129.541	0.00318021	0.00428875	0.00699926	129.644	0.0143112	0.0626958	0.0978666	0.00647477	0.00409549	129.87	0.0093097	0.00174826	0.00601232	129.972	0.0356838	0.00722306	0.00409419	0.00752595	0.00362219
	0.0605472	0	0.0335647		129.677	0.0276427	0.0181672	0.0177991	129.772	1.19375	0.525823	0.00625259	0.00330741	0.00404727	129.763	0.00422536	0.00480712	0.00632587	129.863	0.0152482	0.064263	0.11923	0.0060064	0.00379224	130.085	0.00940514	0.00128933	0.00609581	130.195	0.0431418	0.0068823	0.00520648	0.00760759	0.00385438
	0.0538986	0.00193072	0.0326418		129.895	0.0278975	0.0197062	0.0204928	129.971	1.23682	0.540331	0.00587442	0.00302286	0.00312332	129.963	0.00504335	0.00564639	0.00632056	130.065	0.0150509	0.0638074	0.131245	0.00537224	0.0035323	130.318	0.00947985	0.00126789	0.0058639	130.42	0.0532027	0.00697199	0.0059716	0.00722449	0.00318765
	0.046632	0	0.0259243		130.061	0.0283389	0.0200032	0.0215644	130.148	1.27119	0.550803	0.00723536	0.00358232	0.00247177	130.184	0.00535202	0.00610756	0.00565685	130.283	0.0141739	0.0622997	0.133206	0.00594919	0.00414099	130.519	0.00907161	0.00167948	0.00692856	130.621	0.0627701	0.00874979	0.00619811	0.00705118	0.0031838
	0.0439568	0	0.0254109		130.259	0.0283147	0.0198194	0.0222076	130.353	1.28968	0.551332	0.00749818	0.00340339	0.00176472	130.39	0.00593853	0.00683806	0.00526104	130.485	0.0135116	0.0609528	0.133321	0.00609345	0.0041464	130.733	0.0087404	0.00194958	0.00690377	130.836	0.0706878	0.0143224	0.00715939	0.00593822	0.00349629
	0.0381507	0	0.0165791		130.466	0.0275917	0.019121	0.0218593	130.559	1.28642	0.542222	0.00692049	0.00292506	0.00180399	130.601	0.00601631	0.00661987	0.00486057	130.696	0.0121201	0.0587108	0.133102	0.00615004	0.00379739	130.95	0.00877853	0.00246143	0.0075237	131.051	0.0758415	0.0179513	0.00732528	0.0059118	0.00395766
	0.0358942	0.00995702	0.0116656		130.674	0.025654	0.0181836	0.0220869	130.776	1.26505	0.52655	0.00704172	0.00269749	0.00187717	130.791	0.00570058	0.00672839	0.00458582	130.872	0.0110765	0.057602	0.132789	0.0064894	0.00357755	131.152	0.00861529	0.00213357	0.00741278	131.254	0.0792306	0.0177755	0.0078912	0.00597244	0.00424158
	0.0471316	0.0159888	0.00512393		130.888	0.0251787	0.0183134	0.0230367	130.98	1.22436	0.500649	0.00588645	0.00207352	0.00236908	130.985	0.00641365	0.00760558	0.00466952	131.093	0.0107752	0.0560146	0.131786	0.00702589	0.0040743	131.367	0.00888073	0.00223803	0.00754447	131.476	0.0829305	0.0170355	0.00868048	0.00508415	0.00388764
	0.0385027	0.0215524	0		131.093	0.0249264	0.0178658	0.0224686	131.193	1.16593	0.466895	0.00598421	0.00145628	0.00210567	131.196	0.00657152	0.00830048	0.00553941	131.294	0.00997424	0.0542108	0.132216	0.00741805	0.00362744	131.592	0.00975578	0.00280544	0.00864145	131.685	0.0859918	0.0166033	0.00877773	0.00497308	0.00344503
	0.0387326	0.0314554	0.00192803		131.307	0.0247293	0.017629	0.0232118	131.411	1.09059	0.427112	0.00398859	0.00119324	0.00127456	131.401	0.00672298	0.00767384	0.00534801	131.502	0.00990468	0.0521831	0.132684	0.00734407	0.00412265	131.8	0.00983498	0.00267435	0.00810686	131.882	0.0885063	0.0170159	0.0085773	0.00507686	0.00311052
	0.0350981	0.0380826	0.00467499		131.523	0.0238787	0.0179794	0.0241224	131.621	1.0121	0.382587	0.00269707	0.000607285	0.000769571	131.622	0.00777838	0.00813391	0.005612	131.722	0.00981252	0.0500303	0.133138	0.00828687	0.00404456	131.995	0.00957055	0.00280961	0.00803035	132.099	0.0915956	0.0168314	0.00900569	0.00477779	0.00374955
	0.0329149	0.0394343	0.00875982		131.719	0.022513	0.0172694	0.025118	131.813	0.939498	0.340288	0.00194519	0	0.000775929	131.824	0.00852443	0.00721725	0.00473622	131.916	0.01136	0.0482234	0.131737	0.00845338	0.00463236	132.2	0.00966177	0.00317942	0.00842378	132.292	0.0952205	0.0163088	0.00910303	0.00499903	0.00395994
	0.0250064	0.0391562	0.0119116		131.933	0.0213711	0.0160453	0.0256125	132.035	0.853825	0.293345	0.000656309	0	0.000533409	132.029	0.00923312	0.00726431	0.00523424	132.131	0.0114689	0.046264	0.129307	0.00771972	0.0039677	132.412	0.00930787	0.00273601	0.00883732	132.515	0.0983551	0.0152548	0.00904307	0.00520782	0.00479506
	0.0269553	0.0408611	0.00862759		132.149	0.0203437	0.0143144	0.0260885	132.251	0.784277	0.254529	0.00177253	0	0	132.245	0.00979684	0.00774194	0.00496806	132.351	0.0130307	0.045308	0.127595	0.00630136	0.00327745	132.627	0.0106355	0.00305298	0.00934361	132.728	0.101971	0.0150273	0.00894285	0.00577675	0.00506858
	0.0283265	0.0405348	0.00946354		132.357	0.0196975	0.0143519	0.0270992	132.449	0.730548	0.225056	0.00263473	0	0	132.451	0.0104138	0.00736056	0.00499071	132.557	0.0142385	0.0452213	0.125067	0.0045183	0.00289782	132.84	0.0111068	0.00336672	0.00992441	132.943	0.104889	0.0144196	0.00844099	0.00637774	0.00468602
	0.0326731	0.0402961	0.0145081		132.561	0.0201473	0.0145064	0.0274844	132.653	0.689129	0.206674	0.00522063	0	0	132.646	0.0107534	0.00717713	0.00443339	132.736	0.0150706	0.0441408	0.123206	0.00197499	0.00249628	133.055	0.0120017	0.00376509	0.0101966	133.152	0.107083	0.014124	0.00748605	0.00602747	0.0038619
	0.0392044	0.0414673	0.0171407		132.767	0.019986	0.0153719	0.0285513	132.863	0.654579	0.194572	0.00672863	0	0	132.846	0.0109654	0.00754905	0.00339467	132.95	0.0162248	0.0436462	0.121698	0.000464731	0.00214649	133.263	0.0119603	0.00374939	0.00999016	133.366	0.109234	0.0129413	0.00644493	0.00591877	0.00346277
	0.0401823	0.0341796	0.0259272		132.978	0.0200661	0.015628	0.0283578	133.074	0.62749	0.192456	0.00955678	0	0	133.047	0.0112426	0.00773407	0.00245256	133.143	0.0176856	0.0457951	0.120253	7.01975e-05	0.000999399	133.48	0.0110549	0.00367738	0.0101061	133.563	0.11166	0.012889	0.00594219	0.00629876	0.00282416
	0.0377164	0.025164	0.0285375		133.189	0.0204304	0.0166008	0.0289954	133.285	0.60538	0.191674	0.0106699	0.00119676	0	133.259	0.0114615	0.00704907	0.00304646	133.364	0.0177679	0.0469508	0.118517	0	0	133.684	0.0100593	0.00341388	0.0101839	133.783	0.112948	0.0114927	0.00603819	0.0066711	0.0022885
	0.0398663	0.0194331	0.0329924		133.402	0.0206683	0.0173539	0.0289261	133.504	0.588795	0.198139	0.0129927	0.0059046	0	133.479	0.0123066	0.00569493	0.00298144	133.572	0.0185976	0.0488324	0.118037	0	0	133.886	0.00962809	0.00417009	0.00999444	133.981	0.113629	0.0113084	0.00523063	0.00692412	0.00221221
	0.0432306	0.00992813	0.032966		133.617	0.0206535	0.0176729	0.0291976	133.719	0.567703	0.201037	0.0149107	0.0106951	0	133.685	0.0120919	0.005462	0.00310716	133.787	0.0187838	0.0496543	0.11734	0	0.000150513	134.088	0.00952235	0.00375888	0.00890606	134.191	0.113007	0.010765	0.00484206	0.00689385	0.00116232
	0.0492516	0.0100103	0.0318612		133.833	0.0214683	0.0175912	0.0306167	133.934	0.546667	0.20372	0.0180988	0.0158402	0	133.901	0.0113808	0.00509431	0.00359833	134.004	0.0191919	0.0484218	0.116158	0	0	134.304	0.0100397	0.00445574	0.00935931	134.407	0.113128	0.0111324	0.00441128	0.00636875	0.00182331
	0.0533085	0.0043331	0.0369386		134.033	0.0218247	0.0176002	0.0297145	134.126	0.528428	0.20317	0.0194187	0.020457	0	134.115	0.0117476	0.00519231	0.0038097	134.214	0.0197321	0.0470239	0.115504	0	0	134.528	0.00958455	0.00459032	0.00890518	134.626	0.113245	0.0110305	0.00378085	0.00588226	0.00182778
	0.0581731	0.00399814	0.0410436		134.215	0.0212738	0.0174042	0.02811	134.291	0.510692	0.198267	0.02091	0.0241249	0	134.315	0.011376	0.0046056	0.00320834	134.418	0.0208474	0.0470705	0.113154	0	0	134.743	0.0084777	0.00392714	0.00806083	134.852	0.114382	0.0105018	0.00288477	0.00536852	0.000765288
	0.0531405	0.0116369	0.032894		134.391	0.0208685	0.0167698	0.026771	134.492	0.48912	0.188782	0.0221134	0.0300761	0	134.531	0.0102719	0.0041019	0.00208198	134.637	0.021604	0.0467772	0.111209	0	0	134.966	0.00739705	0.00359986	0.00719984	135.062	0.115595	0.0120382	0.00336813	0.00475805	0.00200069
	0.0503365	0.0147304	0.0180233		134.607	0.0212684	0.0164047	0.025063	134.713	0.465076	0.18137	0.0241013	0.0370243	0	134.752	0.0094482	0.00372623	0.00170725	134.834	0.0210415	0.0463629	0.108166	0	0	135.175	0.00612212	0.0029406	0.00638817	135.27	0.116233	0.0123726	0.00390653	0.00368524	0.00109807
	0.050744	0.00427176	0.0161888		134.814	0.0206505	0.0166285	0.0241163	134.913	0.444711	0.173605	0.0275688	0.0439807	0	134.949	0.00910398	0.00303897	0.00238341	135.043	0.0212735	0.0455597	0.106095	0.00096146	0	135.383	0.00506019	0.00323415	0.00565864	135.488	0.118163	0.0129126	0.00360211	0.00271116	0.000791127
	0.051678	0.00538353	0.0152743		135.026	0.0204195	0.0161169	0.0227097	135.122	0.420629	0.16364	0.0321273	0.050641	0	135.158	0.00910726	0.00278862	0.00273862	135.259	0.0218683	0.0452556	0.103022	0.00349976	0.00117786	135.602	0.00454751	0.00274635	0.00447809	135.692	0.119022	0.0123257	0.00299427	0.00166948	0
	0.0472633	0.00016512	0.00480774		135.235	0.0201659	0.0166067	0.0221648	135.327	0.402265	0.155602	0.0375214	0.0569175	0.00177636	135.371	0.00894304	0.00316371	0.0034246	135.471	0.0225068	0.046227	0.101004	0.00507529	0.00559872	135.806	0.00321748	0.00202804	0.00318904	135.913	0.121449	0.0132472	0.00393115	0.00164291	0.000163051
	0.041503	0.00034322	0.0033148		135.441	0.0191281	0.0162872	0.0210515	135.544	0.380524	0.145779	0.041719	0.0632587	0.00708327	135.571	0.00855384	0.00424645	0.00422476	135.673	0.0227552	0.0476342	0.0972636	0.00683648	0.0101444	136.032	0.00146488	0.00127776	0.00242514	136.122	0.123344	0.0144239	0.00368612	0.000816655	0
	0.035565	0	0.00941814		135.642	0.0182358	0.0161962	0.0207316	135.732	0.362149	0.138292	0.0485078	0.0691052	0.0113687	135.786	0.0092153	0.00461686	0.00495682	135.888	0.0226541	0.0480181	0.0945444	0.0078256	0.0147676	136.228	0.000588974	0.000397918	0.00217132	136.329	0.125594	0.0150839	0.00421774	0.000173411	0
	0.0327076	0.00960921	0.019073		135.843	0.0174272	0.0162712	0.0198935	135.942	0.342585	0.131278	0.0547254	0.074486	0.0155991	135.986	0.00817496	0.00410407	0.00560811	136.082	0.0231851	0.0500258	0.0926953	0.00839427	0.0198825	136.427	0.000122349	0.000725262	0.00189738	136.524	0.127628	0.0152443	0.00416246	0	0
	0.040973	0.0205703	0.0240412		136.043	0.0169926	0.0174278	0.0195142	136.144	0.329572	0.127932	0.0615002	0.0795951	0.0203003	136.197	0.00800476	0.00427839	0.00683298	136.292	0.0232123	0.0516737	0.0914226	0.0416029	0.0268769	136.641	0.000565888	0.00104925	0.00180256	136.744	0.130673	0.0155861	0.00514431	0	0
	0.0371758	0.0359466	0.0302916		136.257	0.0157561	0.0171892	0.0193946	136.361	0.313908	0.123602	0.0681005	0.0848026	0.0248167	136.408	0.00780125	0.00515044	0.00735065	136.513	0.023431	0.0543715	0.0913981	0.0703952	0.0477641	136.857	0.000650453	0.00120862	0.00212261	136.951	0.131888	0.0152838	0.00564574	0	0.000263814
	0.0408591	0.0385713	0.0425477		136.462	0.0158289	0.0163703	0.017364	136.555	0.3026	0.120994	0.0743326	0.0902437	0.0287073	136.637	0.00732985	0.00607879	0.00704143	136.739	0.0245802	0.0578671	0.0919959	0.0902923	0.067407	137.059	0.000579363	0.000955301	0.00214073	137.151	0.133391	0.0161892	0.00619347	0	0.000984862
	0.0288288	0.0431113	0.0488153		136.668	0.0149657	0.0153412	0.0158313	136.776	0.291894	0.118175	0.0805408	0.0947259	0.0320987	136.826	0.00737699	0.00618415	0.00713963	136.924	0.0244213	0.0604772	0.0946327	0.100237	0.0806044	137.266	0.000304454	0.000686819	0.00213694	137.364	0.134606	0.0166202	0.00693825	0	0.00189784
	0.0346008	0.0439515	0.0635133		136.891	0.0145951	0.0141453	0.0156935	136.99	0.282583	0.116573	0.0859748	0.0975646	0.0351287	137.033	0.0082737	0.00727293	0.00719078	137.116	0.0249626	0.0631522	0.0989871	0.107307	0.0899887	137.477	0.000184265	0.000863915	0.00164698	137.571	0.136851	0.0169518	0.00779331	5.24416e-05	0.00235183
	0.0247834	0.0481058	0.0756524		137.102	0.0141411	0.0135978	0.0148243	137.2	0.271967	0.116738	0.0919514	0.0985736	0.037016	137.23	0.00909291	0.0079207	0.00788957	137.331	0.0256136	0.0669925	0.105391	0.120865	0.10144	137.685	0	0.000326262	0.00186344	137.78	0.138171	0.01738	0.00848307	0.000282224	0.00302263
	0.0262855	0.0593573	0.0966149		137.32	0.0137099	0.0124761	0.0142511	137.409	0.266402	0.117701	0.097537	0.0996348	0.0380941	137.43	0.00972589	0.00878885	0.00772033	137.533	0.025458	0.0697791	0.111889	0.138466	0.114233	137.896	0	0.000292566	0.00256138	137.991	0.138697	0.0171772	0.00895375	0.000734469	0.00391594
	0.0265469	0.0585145	0.109664		137.521	0.0138864	0.0116966	0.0144133	137.622	0.260179	0.12064	0.104403	0.100745	0.0393051	137.649	0.0099933	0.00985486	0.00828159	137.741	0.0263052	0.073357	0.121335	0.161783	0.128012	138.106	0	0.000762425	0.00297812	138.201	0.140035	0.0176212	0.0100154	0.0021678	0.00476924
	0.0249799	0.0602511	0.122699		137.723	0.0143224	0.0122304	0.0146113	137.825	0.254753	0.123737	0.109968	0.099797	0.0397662	137.855	0.0119312	0.0110949	0.00887286	137.958	0.0276786	0.0776467	0.133696	0.193623	0.142839	138.316	0.000164656	0.000944264	0.00377995	138.41	0.140451	0.0164471	0.0102007	0.00199579	0.00509026
	0.0125627	0.0577716	0.137678		137.945	0.0141109	0.0120938	0.0143829	138.045	0.250413	0.127181	0.116378	0.0988263	0.0406006	138.069	0.0129122	0.0122813	0.00908596	138.167	0.0283981	0.0811701	0.147711	0.227901	0.157463	138.532	0.00143258	0.00159433	0.00485721	138.635	0.141818	0.0170466	0.0108948	0.00294608	0.00547165
	0.00604918	0.0658492	0.154853		138.157	0.0152895	0.0113129	0.0148165	138.255	0.246737	0.131671	0.121837	0.0971275	0.0401883	138.269	0.0146809	0.0130794	0.00979122	138.364	0.0284657	0.0837955	0.161953	0.262936	0.172462	138.747	0.00277714	0.00232065	0.00641575	138.844	0.142671	0.017494	0.0111333	0.00416184	0.00529448
	0	0.0692734	0.163606		138.371	0.0150903	0.010953	0.014811	138.443	0.249076	0.139784	0.129537	0.0976972	0.0411345	138.479	0.015191	0.0137352	0.0095304	138.574	0.0288753	0.0854625	0.179154	0.305882	0.188664	138.956	0.00357717	0.0033558	0.00749889	139.051	0.144091	0.0177268	0.0102012	0.00589397	0.0047845
	0	0.0854912	0.174164		138.547	0.0157048	0.0110217	0.015222	138.646	0.246556	0.146461	0.135915	0.0976855	0.041388	138.688	0.016411	0.0147907	0.00934957	138.781	0.0295894	0.0868717	0.198113	0.354832	0.206657	139.162	0.00491785	0.00339239	0.00784242	139.265	0.144772	0.0186498	0.0100739	0.00603519	0.00471178
	0.00041913	0.0963793	0.175098		138.755	0.0159528	0.0107343	0.0152178	138.859	0.246181	0.15423	0.144241	0.0976142	0.0416046	138.9	0.0169704	0.015051	0.00909559	139.002	0.0296375	0.0873271	0.219463	0.40932	0.225052	139.389	0.00522823	0.00378241	0.00761343	139.478	0.144511	0.0190626	0.00896512	0.00629194	0.00486344
	0.0104598	0.12358	0.179676		138.976	0.0161175	0.0102565	0.0162877	139.071	0.243868	0.160484	0.151816	0.0992146	0.0428554	139.115	0.0180814	0.016251	0.00933516	139.217	0.0294396	0.0866632	0.238769	0.464331	0.242482	139.589	0.0066325	0.00407257	0.00738773	139.689	0.144325	0.0184952	0.00792825	0.00658337	0.00464772
	0.0223847	0.137019	0.18476		139.187	0.016515	0.011286	0.016863	139.282	0.241535	0.166182	0.160616	0.102134	0.0446584	139.329	0.0188062	0.0164507	0.0091301	139.427	0.0293164	0.0856536	0.258707	0.522786	0.259604	139.788	0.00694137	0.00464829	0.00768398	139.894	0.144993	0.0188556	0.00758942	0.00627826	0.00364819
	0.026978	0.148193	0.183339		139.4	0.0168311	0.0114295	0.0172494	139.502	0.240261	0.172211	0.171309	0.10576	0.0470771	139.539	0.0187569	0.0167743	0.00918522	139.637	0.028033	0.0838844	0.281205	0.585248	0.276141	140.006	0.00674125	0.00512623	0.00764688	140.101	0.144751	0.019503	0.00684594	0.00628373	0.0034954
	0.0353733	0.172294	0.189216		139.615	0.0168607	0.012091	0.0180521	139.704	0.234971	0.174225	0.17699	0.108997	0.0488633	139.749	0.0188322	0.0165598	0.00837242	139.851	0.026822	0.0811515	0.303452	0.650461	0.292721	140.206	0.00769261	0.00491272	0.00670103	140.302	0.143758	0.0202294	0.00562885	0.0056961	0.0028882
	0.0355387	0.175927	0.178148		139.818	0.0170253	0.01228	0.0181228	139.921	0.230063	0.177652	0.189102	0.114054	0.052158	139.952	0.018428	0.0174497	0.00796737	140.054	0.0265525	0.0794529	0.324233	0.713548	0.307999	140.416	0.00761176	0.00441412	0.00605689	140.512	0.142884	0.0199786	0.00499435	0.00490838	0.00294857
	0.0311636	0.177072	0.169658		140.034	0.0174918	0.0125645	0.0182847	140.128	0.223292	0.178522	0.19991	0.118645	0.0546244	140.174	0.0172347	0.0175371	0.00737809	140.275	0.0264086	0.0764766	0.346864	0.777977	0.323675	140.626	0.00750691	0.00438865	0.00632674	140.729	0.142014	0.0193405	0.00357738	0.00450602	0.00271458
	0.0394319	0.18721	0.15489		140.244	0.016971	0.0127475	0.0179142	140.339	0.217298	0.179749	0.212949	0.124827	0.0582016	140.387	0.0161662	0.0190653	0.00732467	140.487	0.0252506	0.0747037	0.365559	0.837793	0.335904	140.841	0.00749882	0.00345117	0.00647982	140.944	0.140949	0.0191745	0.00191297	0.00315202	0.00212496
	0.0461758	0.196225	0.139059		140.453	0.0179038	0.0132651	0.0185223	140.548	0.211492	0.181749	0.227282	0.130996	0.0625608	140.6	0.0149911	0.0192719	0.00692485	140.697	0.0253804	0.0734785	0.382645	0.892305	0.347076	141.055	0.00699489	0.00313066	0.00614772	141.159	0.14127	0.0189811	0.00127973	0.0020112	0.00156734
	0.0492637	0.201298	0.131165		140.661	0.0173275	0.0141821	0.0175972	140.763	0.20118	0.180586	0.240173	0.136743	0.0670969	140.809	0.0148418	0.0197256	0.00683734	140.91	0.0251085	0.0722518	0.397292	0.941768	0.356074	141.271	0.00658392	0.00220078	0.00518844	141.374	0.14111	0.0185845	0.000585783	0.00140169	0.000857619
	0.0575244	0.210462	0.11753		140.875	0.0169584	0.015165	0.0179283	140.966	0.192876	0.181048	0.254367	0.144129	0.0726337	141.001	0.0136843	0.0187759	0.00527738	141.078	0.0249291	0.0709708	0.40696	0.975058	0.360571	141.485	0.00652382	0.00248598	0.00524979	141.586	0.141995	0.0184618	0	0.000678619	0.000292203
	0.0642358	0.217266	0.10276		141.082	0.015669	0.0152436	0.0171779	141.174	0.177461	0.176345	0.265625	0.149683	0.0766535	141.191	0.0129786	0.0182041	0.00387048	141.295	0.0253077	0.0717491	0.419406	1.01456	0.364629	141.708	0.00605043	0.0019708	0.00488768	141.805	0.142962	0.0183127	0	0	0.000143285
	0.0697109	0.222713	0.0910574		141.289	0.0151677	0.0152714	0.01581	141.384	0.159498	0.169696	0.27633	0.156276	0.0811268	141.404	0.0129325	0.0184642	0.00391725	141.488	0.0256766	0.0731539	0.4307	1.04509	0.366993	141.918	0.00516649	0.00132664	0.00471495	142.021	0.144436	0.0186416	0	0	0
	0.0692045	0.222237	0.0762881		141.498	0.0154442	0.0159783	0.0159997	141.595	0.14296	0.162193	0.289011	0.163448	0.0847783	141.604	0.0126986	0.018717	0.00449584	141.696	0.0264237	0.0746322	0.44272	1.07292	0.369664	142.134	0.00501739	0.000924439	0.00452079	142.237	0.14511	0.0179621	0	0	0
	0.0781898	0.214499	0.0672224		141.714	0.0150409	0.0165212	0.0163119	141.807	0.125607	0.152724	0.300726	0.169136	0.0897901	141.809	0.0122981	0.0190447	0.00475547	141.908	0.0269213	0.078014	0.456561	1.10032	0.371241	142.35	0.00491554	0.000723924	0.00451007	142.444	0.146221	0.0178607	0	0	0
	0.0854293	0.207965	0.0657663		141.92	0.0141359	0.0164326	0.0160601	142.022	0.109288	0.143234	0.313379	0.174495	0.0940394	142.022	0.0113634	0.0197237	0.00540441	142.126	0.027772	0.0822888	0.471887	1.12557	0.371481	142.551	0.00530048	0	0.00374841	142.655	0.146762	0.0175975	0	0	0
	0.0859147	0.206184	0.0607128		142.139	0.014146	0.0153415	0.0154642	142.245	0.0952753	0.133805	0.325747	0.178925	0.0976172	142.225	0.0110015	0.0196974	0.00604934	142.318	0.0283169	0.0870841	0.488758	1.14673	0.371363	142.768	0.00499627	7.77316e-05	0.00430399	142.867	0.147843	0.0183034	0	0	0.0016585
	0.0869429	0.199488	0.0581392		142.356	0.0139236	0.0157892	0.015279	142.454	0.0825561	0.125561	0.337911	0.181248	0.100493	142.435	0.0116729	0.0198892	0.00657987	142.537	0.0298319	0.0924831	0.508939	1.16893	0.370801	142.982	0.00451355	0.000115205	0.00336057	143.082	0.147544	0.0183128	0.0003708	0.000124845	0.00296221
	0.0826338	0.201968	0.0536984		142.556	0.013107	0.0155693	0.0147626	142.631	0.0750498	0.11983	0.349413	0.183243	0.102939	142.65	0.0113083	0.0199976	0.00625632	142.752	0.0311051	0.0974802	0.530292	1.18723	0.370813	143.185	0.00359208	0.000397802	0.00364331	143.288	0.147373	0.0184679	0	0.000177993	0.00322844
	0.0757429	0.201536	0.0414209		142.721	0.0128768	0.0151159	0.0145354	142.811	0.0697557	0.116586	0.361126	0.185258	0.104939	142.863	0.0110833	0.0207991	0.00645893	142.955	0.0324188	0.103049	0.550635	1.20289	0.370094	143.401	0.00402574	2.27527e-05	0.00350945	143.505	0.146163	0.0191045	0.000181203	0.000197635	0.0047481
	0.0727982	0.196372	0.0351964		142.923	0.0135005	0.0147653	0.0139645	143.023	0.0665849	0.114794	0.374957	0.185387	0.106785	143.075	0.0110682	0.0213577	0.00636441	143.183	0.032685	0.108596	0.57176	1.21779	0.369258	143.616	0.00327171	0.00012839	0.00261907	143.718	0.145143	0.0191323	0	0	0.00509527
	0.0650528	0.185299	0.0378584		143.122	0.0133233	0.0140896	0.0145821	143.214	0.0656017	0.114484	0.38753	0.184518	0.107895	143.288	0.0118449	0.0225757	0.00714166	143.395	0.0331465	0.113654	0.592505	1.23045	0.366814	143.839	0.00350716	0.000569245	0.00220633	143.942	0.14231	0.0201451	0	0	0.00538816
	0.0588885	0.184215	0.0334924		143.329	0.0136502	0.0136773	0.0147962	143.43	0.0684207	0.118396	0.402887	0.183293	0.108132	143.511	0.0132865	0.0238103	0.00858579	143.592	0.0340168	0.116591	0.611309	1.23817	0.364685	144.054	0.00301424	0.000225053	0.001253	144.148	0.139063	0.0202695	0.00142037	0	0.00650644
	0.0522697	0.176281	0.0349377		143.546	0.013533	0.0137631	0.015628	143.653	0.071857	0.122331	0.415931	0.180193	0.10689	143.708	0.0141592	0.0241567	0.00903715	143.8	0.032913	0.119329	0.627319	1.24563	0.362052	144.261	0.0028801	0	0.000656951	144.363	0.134461	0.0201552	0.00239134	2.88649e-05	0.00676256
	0.0442575	0.172847	0.0406135		143.753	0.0131315	0.0134024	0.015526	143.846	0.0770285	0.129367	0.427829	0.177274	0.106261	143.916	0.0140242	0.0243629	0.00946758	144.01	0.0332367	0.121453	0.641807	1.25056	0.35842	144.481	0.00232619	0	0	144.581	0.127516	0.0197737	0.00197411	0.00118221	0.00741189
	0.0342837	0.170223	0.050762		143.965	0.0139226	0.0135633	0.0162015	144.058	0.0813044	0.136516	0.438517	0.173385	0.105099	144.122	0.0138314	0.0243539	0.00954272	144.224	0.0320472	0.122949	0.657148	1.25109	0.354446	144.685	0.00244328	0	0	144.778	0.120876	0.0196895	0.00288503	0.00254534	0.00862266
	0.0311241	0.171707	0.0551155		144.171	0.0148292	0.0141768	0.0163266	144.264	0.0867701	0.143621	0.445731	0.168623	0.103837	144.336	0.0135186	0.0246674	0.00930077	144.439	0.0319141	0.12539	0.674554	1.25203	0.35206	144.896	0.00282944	0.000792865	0	144.989	0.113566	0.0186103	0.00305016	0.00578726	0.00923894
	0.0379174	0.167521	0.0595386		144.379	0.014646	0.0152164	0.0168147	144.482	0.093564	0.151184	0.451964	0.164415	0.102182	144.537	0.0132772	0.0260182	0.0102352	144.632	0.0315679	0.126598	0.688638	1.25227	0.350181	145.095	0.00385942	0.00144147	0	145.183	0.106853	0.0184537	0.00372974	0.00687127	0.0092642
	0.0317691	0.161986	0.055688		144.596	0.0154005	0.0148181	0.0170427	144.701	0.0992664	0.155391	0.454203	0.15975	0.0993696	144.747	0.0134907	0.0262955	0.0103979	144.841	0.0317868	0.128663	0.702308	1.25329	0.348252	145.299	0.00328174	0.00133342	0.000755729	145.393	0.0985132	0.0195986	0.00406802	0.00827227	0.0100249
	0.0379205	0.14814	0.0558526		144.804	0.0158355	0.0141071	0.0161817	144.903	0.105944	0.159043	0.455616	0.15575	0.097421	144.956	0.0128444	0.0268814	0.0101454	145.052	0.0317611	0.129882	0.714963	1.25353	0.347125	145.509	0.00383078	0.00158466	0.00185907	145.589	0.0899064	0.019583	0.00362821	0.00875337	0.0100887
	0.0454806	0.141415	0.0574187		145.014	0.0155533	0.0134773	0.015676	145.12	0.111242	0.160261	0.45002	0.149853	0.0938181	145.161	0.0125877	0.0267672	0.0102727	145.238	0.0309941	0.130148	0.72553	1.25198	0.345233	145.705	0.00378098	0.00233446	0.00261629	145.798	0.0802106	0.0193142	0.00331506	0.00961034	0.0100361
	0.0526032	0.129445	0.0582587		145.233	0.0161019	0.0131547	0.0170455	145.333	0.115515	0.16098	0.442201	0.143556	0.0909637	145.35	0.012931	0.0276001	0.0097829	145.452	0.0309156	0.130298	0.734123	1.249	0.345567	145.915	0.00465369	0.00214656	0.00333068	146.007	0.0714847	0.0192423	0.00284083	0.0095905	0.00928508
	0.0472182	0.125098	0.0605029		145.433	0.0165483	0.0125076	0.0171257	145.527	0.118902	0.160128	0.433048	0.138117	0.0876344	145.553	0.0128454	0.0274563	0.00980114	145.634	0.0304621	0.130038	0.738852	1.24537	0.344592	146.117	0.00474235	0.00219005	0.00422076	146.212	0.0634434	0.0192116	0.00309599	0.00949819	0.0096315
	0.050539	0.1175	0.0600942		145.64	0.0167108	0.0117624	0.0173246	145.742	0.122103	0.156711	0.419792	0.132737	0.0836392	145.746	0.0118531	0.0278244	0.00889634	145.847	0.028858	0.128284	0.740718	1.23633	0.344289	146.326	0.00532408	0.00325388	0.00526293	146.422	0.056216	0.0192064	0.00384497	0.00955764	0.0100894
	0.0606673	0.108771	0.0539185		145.855	0.0167823	0.0124805	0.0176879	145.948	0.122148	0.153509	0.404059	0.125482	0.079859	145.961	0.0113869	0.0273177	0.00854618	146.064	0.0279094	0.126633	0.738896	1.22334	0.342188	146.537	0.00510533	0.00293493	0.00533122	146.64	0.050505	0.0199802	0.00510717	0.00948615	0.00973535
	0.0516927	0.107769	0.0550716		146.06	0.0168688	0.0116233	0.016862	146.163	0.122307	0.146947	0.384245	0.116511	0.0746023	146.175	0.0112074	0.0273248	0.00836845	146.276	0.0262106	0.12455	0.731097	1.20549	0.338974	146.755	0.00608439	0.00331115	0.00649646	146.862	0.0439855	0.0192375	0.00563427	0.00800642	0.00902617
	0.0462247	0.0891957	0.0601331		146.276	0.0166439	0.0104107	0.016331	146.371	0.121269	0.138324	0.363336	0.108422	0.0708011	146.387	0.0107042	0.0269885	0.00834927	146.489	0.0248306	0.120688	0.719543	1.17935	0.334744	146.974	0.00613948	0.00335892	0.007316	147.074	0.0403275	0.0208854	0.00707112	0.00881158	0.00914533
	0.0414487	0.0731577	0.0538095		146.485	0.0165224	0.00962617	0.016345	146.578	0.118532	0.128004	0.339286	0.0989555	0.0661587	146.606	0.0108068	0.0270366	0.00981767	146.705	0.0231029	0.116161	0.70125	1.14352	0.329257	147.185	0.00661698	0.00263606	0.00782859	147.286	0.0367117	0.0206903	0.00695038	0.00941569	0.00955507
	0.0409772	0.0644725	0.0592978		146.699	0.0152676	0.00916027	0.0156993	146.792	0.116086	0.118034	0.314088	0.0906007	0.0624713	146.819	0.0106882	0.0263723	0.00968109	146.922	0.0225816	0.110663	0.679802	1.10325	0.322107	147.397	0.00680465	0.00230132	0.00794295	147.495	0.034801	0.0216111	0.00788361	0.00971458	0.0108213
	0.0411234	0.0669703	0.0524649		146.879	0.0154919	0.00909205	0.0160316	146.951	0.113033	0.108517	0.292796	0.0836742	0.0583118	147.034	0.0111374	0.0255622	0.00991786	147.136	0.0217227	0.10496	0.65214	1.05836	0.314937	147.609	0.00768719	0.00212537	0.00853638	147.708	0.033075	0.0226153	0.00771967	0.0114716	0.0122859
	0.0421973	0.0613752	0.0493073		147.058	0.0160059	0.00852962	0.0156	147.163	0.108893	0.0964403	0.265329	0.0746659	0.0530046	147.249	0.0110125	0.0240674	0.0104156	147.342	0.0209017	0.0982435	0.620796	1.00549	0.30412	147.823	0.00714601	0.00284801	0.00846489	147.925	0.0319418	0.0233411	0.00860998	0.0141033	0.0161098
	0.0490948	0.0666943	0.0511171		147.274	0.0169055	0.00804604	0.0156712	147.366	0.104144	0.0845101	0.239111	0.0669324	0.0486711	147.445	0.011299	0.022982	0.0117846	147.539	0.0198025	0.0911529	0.586226	0.951231	0.292573	148.039	0.00798804	0.00303171	0.00907116	148.131	0.0323458	0.0240072	0.00950111	0.0172127	0.0201242
	0.049848	0.0667156	0.049085		147.481	0.0174696	0.00801993	0.0156219	147.583	0.100314	0.0723957	0.213432	0.0595235	0.0444875	147.655	0.0107605	0.0209447	0.0120203	147.758	0.0189728	0.0842001	0.546706	0.890571	0.27851	148.247	0.00774559	0.00296082	0.00953645	148.341	0.032793	0.0251997	0.011075	0.0207858	0.0254303
	0.0595861	0.0623688	0.0475977		147.687	0.0177307	0.00771091	0.0160763	147.781	0.0966755	0.0605608	0.188651	0.0514455	0.0413	147.871	0.0106722	0.0196568	0.0124297	147.98	0.0173194	0.0762625	0.504688	0.828835	0.263217	148.455	0.00745867	0.00300493	0.00918734	148.55	0.0336293	0.0257597	0.0123934	0.0248939	0.0304786
	0.0589118	0.0671017	0.0502826		147.901	0.0181805	0.0083571	0.0155973	148.002	0.0934795	0.0500919	0.163191	0.044297	0.0376809	148.097	0.0103856	0.0180373	0.0135267	148.195	0.0156047	0.0680651	0.462917	0.766699	0.248744	148.665	0.00752521	0.00254855	0.00924596	148.769	0.033847	0.0257812	0.0138017	0.0310163	0.0373216
	0.0646811	0.0582146	0.0411822		148.1	0.0199185	0.00849109	0.0155436	148.194	0.0941199	0.0450029	0.147729	0.0393427	0.035117	148.306	0.00952719	0.0170692	0.0138258	148.405	0.0147193	0.060934	0.421176	0.703111	0.234069	148.895	0.00785799	0.00235441	0.00903881	148.994	0.0336692	0.0263387	0.0151975	0.0385074	0.0467031
	0.0617543	0.0694016	0.0450812		148.309	0.0196492	0.00796401	0.014732	148.412	0.0938448	0.0380892	0.130249	0.0333296	0.0315535	148.514	0.00921732	0.0158162	0.0137771	148.614	0.0136587	0.0532314	0.377138	0.636681	0.217095	149.112	0.00788572	0.00214468	0.00905057	149.201	0.0340017	0.0263497	0.0166911	0.0467972	0.0548525
	0.0633343	0.077302	0.0432423		148.524	0.01936	0.00745866	0.0142418	148.631	0.0962548	0.0348766	0.11704	0.0295376	0.0303126	148.724	0.00816369	0.0149241	0.0141018	148.823	0.011814	0.0458709	0.328292	0.566667	0.19784	149.307	0.00766984	0.000989416	0.00863411	149.402	0.0346214	0.0266783	0.0185974	0.0552876	0.0630016
	0.0638916	0.0802091	0.0420686		148.732	0.0201316	0.00718916	0.0144662	148.816	0.0971857	0.0340962	0.107964	0.0258505	0.0300308	148.924	0.00748159	0.013258	0.014155	148.997	0.0110172	0.0393414	0.286219	0.503683	0.180457	149.523	0.00697339	0.000942094	0.00798525	149.623	0.0348799	0.0264501	0.0203308	0.0645542	0.0731423
	0.062983	0.0871583	0.0488374		148.926	0.0201511	0.00749572	0.0137423	149.03	0.0964674	0.0304765	0.095748	0.0219529	0.029045	149.099	0.00716738	0.0119236	0.0140845	149.2	0.0106496	0.0320931	0.23795	0.428498	0.156608	149.737	0.00702122	0.00193221	0.00845082	149.839	0.0345347	0.0264992	0.0224772	0.0738898	0.0829048
	0.0651394	0.0993938	0.0464776		149.149	0.0193067	0.00719974	0.0134883	149.243	0.0969702	0.0289916	0.0866235	0.019395	0.0288827	149.312	0.00709951	0.00926801	0.0131404	149.413	0.00973144	0.0254988	0.188169	0.35195	0.130424	149.959	0.00692329	0.00342622	0.00987518	150.065	0.0343542	0.0270956	0.0257187	0.0840418	0.0936149
	0.0644832	0.108669	0.0468601		149.358	0.0186416	0.00719995	0.0121076	149.452	0.0932134	0.0264243	0.0764899	0.0166994	0.0280861	149.526	0.00711882	0.00805015	0.0122264	149.622	0.00903904	0.0191607	0.142146	0.279932	0.104774	150.18	0.00722187	0.00465186	0.0106869	150.269	0.032856	0.0280353	0.0281204	0.0913394	0.102063
	0.0620859	0.116247	0.0454846		149.571	0.0186149	0.00728842	0.0118109	149.674	0.0886463	0.023608	0.0666291	0.0151454	0.0265842	149.734	0.00681748	0.00657999	0.011939	149.826	0.00886081	0.0146453	0.101316	0.216924	0.0831061	150.378	0.00679378	0.00522762	0.0109367	150.471	0.0304023	0.0290113	0.0304362	0.0992851	0.110803
	0.0649364	0.117189	0.0473799		149.787	0.0186696	0.00778618	0.0116181	149.89	0.0869674	0.023939	0.0610929	0.0145241	0.0259038	149.945	0.00564188	0.00562408	0.011721	150.05	0.00909566	0.0107681	0.0625965	0.1594	0.0635835	150.586	0.00697248	0.00698879	0.0117617	150.68	0.0274789	0.0295546	0.032098	0.106657	0.120312
	0.0724802	0.116927	0.0481993		150.004	0.0180843	0.00779731	0.0104068	150.11	0.0833052	0.0217617	0.0525801	0.0124185	0.0254671	150.152	0.00543619	0.00437078	0.0110267	150.261	0.00810529	0.00892447	0.0332263	0.1188	0.0475952	150.795	0.00723088	0.00720892	0.0129897	150.891	0.0238149	0.0273836	0.0331052	0.116638	0.127621
	0.0731126	0.115306	0.0584783		150.226	0.0169551	0.00761507	0.00927766	150.326	0.0816418	0.0205992	0.0462672	0.0122759	0.0247225	150.362	0.00403719	0.00298441	0.0109924	150.467	0.0077676	0.00680193	0.0130516	0.0919352	0.0368059	151.011	0.00793479	0.00765003	0.0135386	151.114	0.0183516	0.0223322	0.033853	0.126846	0.136392
	0.0740361	0.116218	0.0447495		150.439	0.0158641	0.00636764	0.00803033	150.542	0.0795225	0.018492	0.0377758	0.0114579	0.0241797	150.582	0.00344481	0.0017283	0.00973814	150.683	0.00743579	0.00618207	0.00245648	0.0787156	0.0322181	151.213	0.00745484	0.00743193	0.0139855	151.307	0.0112024	0.0155275	0.0321145	0.136519	0.143128
	0.0700984	0.119139	0.0354743		150.654	0.0151378	0.00706059	0.00812346	150.745	0.0775887	0.0174131	0.0331165	0.0105062	0.0232605	150.783	0.00320814	0.00125999	0.00901484	150.877	0.0072456	0.00595826	0	0.0797876	0.030693	151.427	0.00660253	0.00777272	0.0144855	151.522	0.00493395	0.00810192	0.0320393	0.149031	0.149657
	0.0665636	0.113465	0.0354096		150.857	0.014162	0.00622645	0.00800016	150.951	0.0777623	0.017758	0.0301049	0.0112884	0.0233068	150.992	0.00241245	0.000566827	0.00830476	151.084	0.00740491	0.00685644	0	0.0968148	0.0355661	151.641	0.00651002	0.00815315	0.0161948	151.734	0.00123205	0.00260217	0.033451	0.161843	0.155115
	0.0625886	0.112923	0.0341265		151.064	0.0133152	0.00566529	0.00774448	151.14	0.077558	0.0180833	0.0273783	0.0110048	0.0227498	151.205	0.00250657	0.000957848	0.00798967	151.298	0.00757094	0.00902397	0	0.127755	0.0459138	151.849	0.00735552	0.00809262	0.0166748	151.952	0	0	0.0383884	0.178428	0.161538
	0.0607532	0.100367	0.0276137		151.227	0.0134493	0.00509984	0.00798111	151.33	0.0762792	0.0156487	0.0231128	0.010749	0.0221224	151.411	0.00206204	0.00103524	0.00734074	151.513	0.00726833	0.0108038	0	0.172294	0.0618084	152.065	0.00651598	0.00841018	0.0177818	152.168	0	0	0.0453775	0.197873	0.166353
	0.0586989	0.0934235	0.0332004		151.431	0.012377	0.00490193	0.00848832	151.533	0.0733069	0.0144652	0.0194031	0.0100176	0.0219242	151.611	0.00293881	0.00249132	0.00776125	151.689	0.0075948	0.0123455	0.0158312	0.2171	0.0780976	152.282	0.00707628	0.00910298	0.0193702	152.375	0	0	0.0544564	0.219561	0.172378
	0.0508007	0.0971265	0.0306466		151.646	0.01068	0.00436327	0.00816879	151.748	0.0709417	0.0131313	0.0186036	0.00970656	0.0215294	151.802	0.00328701	0.00257867	0.00757141	151.893	0.00717091	0.0116697	0.0377076	0.271978	0.0981893	152.488	0.00750771	0.00963045	0.0199256	152.595	0	0	0.0662112	0.243882	0.177781
	0.0535011	0.0947558	0.0332384		151.845	0.00953153	0.00318115	0.00783635	151.942	0.0677294	0.0112802	0.0171293	0.00940279	0.0205567	152.008	0.00319432	0.0021221	0.00688013	152.107	0.00603874	0.0116584	0.0590124	0.333099	0.121669	152.711	0.00701725	0.00943669	0.0206682	152.793	0	0.00656851	0.0779692	0.266073	0.182278
	0.0480808	0.0956033	0.0330439		152.057	0.00777154	0.00216667	0.00712875	152.159	0.0640845	0.0108681	0.0160378	0.00842739	0.0202693	152.226	0.00223299	0.0027943	0.00543277	152.32	0.00528031	0.0107932	0.0812078	0.393116	0.145325	152.91	0.00693535	0.00980954	0.0211892	152.999	0	0.0184234	0.0923484	0.2915	0.187449
	0.0327638	0.0920561	0.0404398		152.271	0.00722129	0.00172152	0.00697838	152.363	0.0593596	0.00946855	0.01444	0.00739893	0.0201436	152.433	0.00160675	0.00365238	0.00524035	152.534	0.0038186	0.0108802	0.102951	0.450955	0.170492	153.117	0.00733549	0.0105763	0.0225331	153.211	0	0.0318192	0.107833	0.318241	0.192517
	0.024275	0.0930058	0.0428819		152.479	0.00661132	0.00138072	0.00681738	152.573	0.0569887	0.00869942	0.0133816	0.00644901	0.0190464	152.634	0.00111512	0.00500067	0.0058279	152.717	0.00298835	0.0101539	0.122718	0.501212	0.192619	153.318	0.00806809	0.011692	0.0237516	153.421	0	0.0467695	0.123511	0.344005	0.196903
	0.0249457	0.0928309	0.0389141		152.687	0.00550508	0.00144288	0.00659177	152.783	0.0524357	0.00684058	0.0114997	0.00562935	0.0174485	152.815	0.000197227	0.00573459	0.00560885	152.91	0.00178492	0.010618	0.138828	0.548512	0.214658	153.533	0.0085691	0.0127882	0.0255365	153.636	0	0.0636725	0.138756	0.368082	0.20003
	0.0198666	0.0905152	0.0320992		152.897	0.00546943	0.00103282	0.00567431	152.999	0.0514844	0.00507603	0.0104387	0.00478782	0.0171874	153.025	0.000165724	0.00703178	0.00618288	153.121	0.00080648	0.00983413	0.152096	0.590803	0.233406	153.734	0.00813884	0.0122971	0.0267257	153.829	0	0.07998	0.153001	0.391266	0.204112
	0.0227619	0.0864544	0.02978		153.111	0.00534834	0.000736522	0.00508782	153.204	0.0569452	0.0042884	0.00918962	0.00362621	0.0179523	153.211	0.00024935	0.00815131	0.00623592	153.31	7.35566e-05	0.00861536	0.163135	0.62397	0.248543	153.944	0.00906061	0.0124568	0.0279078	154.039	0	0.0944406	0.166287	0.411436	0.205778
	0.0237067	0.0848642	0.0297308		153.318	0.00538679	0.000328696	0.0038472	153.427	0.0587745	0.00436258	0.00839697	0.00310503	0.0174644	153.426	0	0.00821012	0.00584909	153.517	0	0.00702392	0.169568	0.650444	0.261501	154.154	0.00916676	0.0132435	0.0286424	154.249	0	0.109243	0.177876	0.430036	0.205688
	0.0252033	0.0784995	0.0265657		153.543	0.00618557	0.000810989	0.00394891	153.643	0.0596813	0.00504451	0.00836582	0.00285096	0.0178987	153.626	0	0.00935075	0.00522714	153.723	0.000463711	0.0044335	0.171338	0.665443	0.269874	154.367	0.00951515	0.0125702	0.0296305	154.467	0	0.121879	0.188514	0.444314	0.20523
	0.0274537	0.074718	0.0204888		153.754	0.00711465	0.000821828	0.00311255	153.854	0.0592567	0.00383652	0.00776503	0.00248999	0.0174627	153.84	0.000279838	0.00914842	0.00487631	153.943	0.000467832	0.00287508	0.16839	0.669324	0.273531	154.58	0.00986352	0.012937	0.0301879	154.686	0.00576827	0.13333	0.197718	0.455145	0.204803
	0.0272141	0.0723075	0.0177757		153.972	0.00754986	0.00180173	0.00305514	154.069	0.055517	0.00249651	0.007565	0.00201794	0.0169289	154.055	0.000409548	0.00892015	0.00494879	154.151	0	0.000908685	0.162215	0.660843	0.271926	154.799	0.01058	0.0137245	0.0308486	154.894	0.0154218	0.142496	0.203216	0.460973	0.200912
	0.0390563	0.0868816	0.0127261		154.188	0.00765792	0.00209285	0.00211489	154.298	0.0513113	0.00127756	0.00621107	0.000355139	0.0160572	154.27	0.000225755	0.00930287	0.00498005	154.371	0	0	0.15185	0.64037	0.265717	155.006	0.0107092	0.0131958	0.0309411	155.101	0.0239314	0.149704	0.206993	0.460905	0.195523
	0.0331158	0.0843145	0.0210257		154.42	0.00832983	0.00117349	0.000882263	154.506	0.0476456	0.00041003	0.00511834	0.000103484	0.0153965	154.471	0	0.00962679	0.00431173	154.562	0	0	0.13857	0.609465	0.255756	155.215	0.0109317	0.014111	0.0307811	155.311	0.0294372	0.152951	0.208371	0.456298	0.18914
	0.0312879	0.0695739	0.0182763		154.62	0.00878198	0.00165716	0.00151441	154.721	0.0439108	0.000485788	0.0052578	0	0.0157563	154.677	0	0.00897116	0.00404245	154.78	0	0	0.121556	0.567356	0.240597	155.423	0.0106299	0.0135581	0.029973	155.526	0.0352106	0.153872	0.207024	0.447261	0.181461
	0.0325438	0.0709892	0.0183583		154.823	0.00901718	0.00213606	0.00109585	154.915	0.0400476	0	0.00472415	0	0.0153268	154.883	0	0.00869787	0.00486737	154.97	0	0	0.103817	0.523131	0.223831	155.638	0.0114378	0.0125447	0.0290935	155.739	0.0385622	0.150841	0.202181	0.432391	0.172386
	0.0367096	0.0634652	0.0232995		155.029	0.00859284	0.00192318	0.000731584	155.132	0.0354996	0	0.00465238	0	0.0152894	155.075	0	0.0084069	0.00421945	155.168	0	0	0.0868064	0.474592	0.204002	155.838	0.0116324	0.0115829	0.0285587	155.932	0.0402551	0.14673	0.196444	0.415534	0.162894
	0.0371825	0.0519707	0.02464		155.245	0.00897128	0.00246455	0.000993783	155.348	0.0321293	5.24416e-05	0.00571376	0.000374737	0.0148603	155.282	0.000899631	0.00718192	0.00391879	155.385	0	0	0.0666623	0.418973	0.181806	156.047	0.0121694	0.0122839	0.0284494	156.149	0.0404262	0.139607	0.186137	0.394982	0.151357
	0.0441244	0.0435034	0.029432		155.46	0.00907589	0.00238446	0.00068058	155.554	0.0285942	0.000237243	0.00548408	0.000475482	0.0137779	155.504	0.000825185	0.00609463	0.0036357	155.603	0	0	0.0479063	0.359751	0.157714	156.263	0.0120474	0.0124575	0.0272074	156.357	0.0400869	0.129979	0.175096	0.370892	0.141208
	0.0509911	0.0413435	0.0360807		155.674	0.00883707	0.00210308	0.000948552	155.773	0.0258816	0	0.00589713	0.000558279	0.0130389	155.702	0.00100857	0.00508773	0.00342567	155.811	0	0	0.0315647	0.302026	0.135701	156.47	0.0126758	0.0118445	0.0260202	156.572	0.0386535	0.118088	0.161515	0.34519	0.129942
	0.0539239	0.0359923	0.0401251		155.873	0.00914628	0.00202304	0.00164029	155.974	0.0240587	0	0.00615274	0.000875104	0.0123403	155.925	0.00131052	0.00399258	0.00275657	156.029	0.0020583	0.00817163	0.0171687	0.241065	0.110765	156.685	0.0124202	0.0116493	0.0252425	156.778	0.0348176	0.103662	0.146313	0.318791	0.118599
	0.0629385	0.0232043	0.0455072		156.087	0.00909059	0.00260216	0.00253209	156.178	0.0230753	0	0.00542357	0.00105354	0.0115136	156.146	0.00238668	0.00342663	0.0024966	156.248	0.00624091	0.0220307	0.00605305	0.181952	0.0863093	156.891	0.0118003	0.011348	0.0241492	156.982	0.0316827	0.0885557	0.13118	0.292611	0.106872
	0.0702861	0.0178777	0.049223		156.293	0.00974951	0.00367304	0.00267312	156.394	0.0246676	0	0.00534675	0.00168047	0.0116955	156.361	0.00341495	0.00377089	0.00229892	156.454	0.0113138	0.0373442	0.00109652	0.129967	0.0654895	157.096	0.0119424	0.011333	0.0234267	157.191	0.0269424	0.0726341	0.11549	0.269232	0.0968149
	0.0720902	0.0193701	0.0539863		156.506	0.00936902	0.00369692	0.00285319	156.612	0.0278718	0	0.00553167	0.00164502	0.0119477	156.569	0.00462122	0.00425623	0.00105336	156.676	0.0158533	0.0534167	0	0.0808592	0.0457337	157.307	0.0114138	0.0107814	0.0216661	157.41	0.0226178	0.0573489	0.100354	0.245874	0.0868843
	0.0674087	0.0186062	0.0658986		156.705	0.00839702	0.00255684	0.00227509	156.782	0.0356332	0	0.00554655	0.00181494	0.0116474	156.788	0.00552957	0.00439715	0	156.886	0.0203277	0.0692295	0	0.0438759	0.0299232	157.527	0.010817	0.0101602	0.0205021	157.622	0.0192809	0.0417794	0.0870165	0.226375	0.0780493
	0.0732026	0.00541768	0.067377		156.879	0.00793837	0.00222653	0.00206408	156.977	0.047865	0.00062495	0.00588376	0.00278138	0.0128644	157.004	0.00676091	0.005161	0	157.103	0.0248665	0.0853326	0	0.0176503	0.0161886	157.739	0.0096633	0.00921379	0.0184219	157.838	0.0170866	0.0286987	0.075206	0.208672	0.0702774
	0.0747349	0.00143045	0.0746202		157.087	0.00800261	0.0020637	0.00284248	157.185	0.0587132	0.00149854	0.00574208	0.00250276	0.0117502	157.204	0.00846884	0.00670379	0.000260816	157.306	0.0290493	0.0996272	0	0.00413163	0.00619571	157.949	0.00850527	0.008735	0.0173246	158.04	0.0159672	0.018687	0.0652436	0.194542	0.0649494
	0.0808746	0.0128382	0.082209		157.297	0.00735779	0.00166313	0.00294666	157.399	0.0687239	0.000726497	0.00554855	0.00295794	0.0114853	157.394	0.00997649	0.00762097	4.5772e-05	157.484	0.032749	0.111414	0	0	0.000266613	158.152	0.00821887	0.00936546	0.0171507	158.254	0.0160421	0.0117544	0.0582063	0.181817	0.0602894
	0.0843783	0.0140982	0.0811882		157.515	0.00689684	0.000993195	0.00256704	157.61	0.079284	0.00214952	0.00619041	0.00379829	0.0121599	157.592	0.0120242	0.0102025	0.000621874	157.692	0.0354876	0.123271	0.01652	0	0	158.367	0.007759	0.00967017	0.0167367	158.461	0.0172357	0.0090183	0.0540472	0.171514	0.0560295
	0.0769079	0.012924	0.0867668		157.731	0.00740642	0.00135055	0.00226959	157.833	0.0849082	0.00192542	0.00624372	0.00446459	0.012717	157.804	0.0123464	0.0117141	0.000389741	157.906	0.0377908	0.13296	0.0417655	0	0	158.576	0.00765686	0.00986991	0.0159243	158.657	0.019258	0.0107944	0.0513953	0.162779	0.0536788
	0.0703515	0.0216222	0.0896343		157.945	0.00659988	0.000975185	0.00215	158.04	0.0890049	0.00191858	0.00637279	0.00475384	0.0125413	158.018	0.0135943	0.0130305	0.000698061	158.112	0.0393769	0.140908	0.0674963	0.0170641	0	158.773	0.00721795	0.0106166	0.0155531	158.874	0.0212831	0.0133348	0.0495116	0.154577	0.0501105
	0.0711145	0.0213765	0.0867794		158.153	0.00621483	0.00142957	0.00211794	158.255	0.0940022	0.00230631	0.00718217	0.00440945	0.0129978	158.224	0.0139506	0.014888	0.000392737	158.315	0.0408225	0.146157	0.0940464	0.0545474	0	158.998	0.0067478	0.0107315	0.015147	159.103	0.0234734	0.0160351	0.0463208	0.146132	0.0478983
	0.0714733	0.0227836	0.0812526		158.368	0.00593151	0.000854432	0.00108021	158.47	0.0973323	0.00192257	0.00697687	0.00362743	0.0128842	158.429	0.0143908	0.0163393	0.000138086	158.532	0.0401882	0.148493	0.119976	0.100475	0.00134472	159.216	0.00636868	0.00983405	0.0144358	159.317	0.024755	0.0176214	0.0438042	0.139934	0.0449268
	0.0637492	0.0258206	0.0784419		158.582	0.00571561	0.000618407	0.00081989	158.669	0.0995317	0.00109581	0.00612055	0.00359801	0.0133644	158.646	0.0143474	0.0183975	0.000637126	158.749	0.0394418	0.147531	0.146938	0.150891	0.0207218	159.42	0.00607639	0.0102953	0.0136684	159.521	0.0245232	0.0168828	0.0408137	0.133874	0.0433968
	0.0610239	0.035894	0.0662609		158.781	0.00478489	0	0	158.864	0.100781	0.0016252	0.00481764	0.00289151	0.0130806	158.861	0.013824	0.01976	0	158.956	0.0391215	0.145091	0.171615	0.202887	0.0422896	159.627	0.00470783	0.00914942	0.0121903	159.723	0.0229321	0.015814	0.0373988	0.127747	0.0415885
	0.0534675	0.0447558	0.0615986		158.971	0.00506934	0	0.000126459	159.066	0.101882	0.0017264	0.0042355	0.0017823	0.0126065	159.075	0.0139408	0.0203875	0.000607472	159.174	0.0370997	0.139497	0.194695	0.259554	0.0631706	159.842	0.00396471	0.00841001	0.0119993	159.942	0.0215162	0.014228	0.0348365	0.120728	0.0390877
	0.0533579	0.0457468	0.0604209		159.186	0.00580432	0.000643048	0.000447746	159.273	0.103705	0.00233671	0.00359003	0.00261238	0.0130475	159.276	0.0137495	0.0208142	0.00152082	159.368	0.035634	0.133722	0.215068	0.314632	0.0842627	160.06	0.00425532	0.00805894	0.011568	160.149	0.0196522	0.0124109	0.0339979	0.113661	0.0379167
	0.0443162	0.0483821	0.053707		159.385	0.00553196	0.00132954	0.000389829	159.477	0.102468	0.00221631	0.00214469	0.0020138	0.0125253	159.481	0.0137697	0.0222714	0.00241728	159.583	0.0334409	0.126433	0.23528	0.374385	0.109617	160.258	0.00339368	0.00730745	0.0103182	160.36	0.0173298	0.0116212	0.0320419	0.107316	0.0362065
	0.0380226	0.0402647	0.0426903		159.59	0.00595059	0.0023195	0.000624007	159.693	0.0993958	0.000311882	0.0016675	0.00191175	0.0118886	159.695	0.0136619	0.0221517	0.00319154	159.788	0.0308223	0.116752	0.253048	0.434183	0.133361	160.46	0.00199372	0.00704795	0.00995138	160.552	0.015998	0.0114666	0.030518	0.101878	0.0342833
	0.0391651	0.0424528	0.0357587		159.807	0.00581066	0.00326483	0.000481057	159.912	0.0964338	0.000952444	0.0018753	0.00197716	0.0122909	159.901	0.014055	0.0229619	0.00375732	160.003	0.0278848	0.107374	0.270777	0.50125	0.157593	160.668	0.00252762	0.00689875	0.00990429	160.771	0.0144362	0.0101617	0.0281363	0.0955242	0.0331162
	0.0333838	0.0549213	0.023593		160.013	0.00520325	0.00306492	0.000188487	160.122	0.0933285	0.000609428	0.00285586	0.00176617	0.0118513	160.114	0.0138656	0.0218665	0.00373318	160.216	0.0250293	0.0978081	0.289129	0.567865	0.181566	160.884	0.00218152	0.00605313	0.0086109	160.977	0.0146103	0.00916167	0.0270799	0.0891282	0.0313654
	0.0352161	0.0581986	0.0160247		160.223	0.00538665	0.0035408	0	160.329	0.0893977	0.00142674	0.00287929	0.00154029	0.0115451	160.334	0.0140227	0.0216216	0.00450755	160.438	0.0218854	0.0888778	0.307476	0.637762	0.206964	161.09	0.000890433	0.0049095	0.00805552	161.193	0.0143115	0.00822773	0.0268385	0.082837	0.0301095
	0.0275168	0.056647	0.0160638		160.442	0.00426979	0.0032477	1.16387e-05	160.533	0.0845971	0.000962937	0.00205426	0.000756822	0.0114112	160.555	0.0129235	0.0214134	0.00422253	160.652	0.0196968	0.0806642	0.323904	0.704192	0.230176	161.305	0.00145464	0.00459845	0.00702496	161.408	0.0138101	0.00740606	0.0259761	0.0774314	0.0286688
	0.0196625	0.0492019	0.0243344		160.623	0.0038621	0.00308522	0	160.717	0.0797992	0.000525127	0.00238187	0.000962813	0.0112191	160.768	0.0124036	0.0211202	0.00641091	160.866	0.0180718	0.073446	0.339805	0.76642	0.253426	161.52	0.00210304	0.00487386	0.00640912	161.621	0.0132624	0.00676235	0.0247364	0.0712559	0.0276823
	0.0107045	0.0432761	0.0291227		160.828	0.00381485	0.00276594	0	160.922	0.0757045	0.000423404	0.00197216	0.00122709	0.0105005	160.981	0.0108496	0.020699	0.0074463	161.09	0.0155175	0.0665502	0.353949	0.825995	0.273025	161.722	0.00280894	0.00484381	0.00625723	161.825	0.0128697	0.00626511	0.0232482	0.0654191	0.0262385
	0.0112879	0.0365458	0.0291357		161.036	0.00292539	0.00261092	0	161.135	0.0717933	0	0.00224384	0.0016547	0.0105212	161.18	0.00934746	0.0206872	0.00821587	161.28	0.0138087	0.063205	0.363288	0.870561	0.288654	161.924	0.00290772	0.00471724	0.00607188	162.019	0.0124674	0.00556158	0.0223104	0.0597865	0.0249064
	0.0098569	0.0285479	0.0344699		161.248	0.00353856	0.00177824	0	161.341	0.0685987	0	0.00289302	0.00111383	0.0102038	161.396	0.00911018	0.020477	0.00898079	161.502	0.0127515	0.0580924	0.374673	0.917063	0.302169	162.135	0.00325071	0.00358892	0.00520054	162.238	0.0134905	0.00518405	0.0211	0.0551262	0.0245411
	0.00697186	0.0230722	0.0357989		161.453	0.00370355	0.00134844	0.000739641	161.546	0.0644833	0.000566188	0.00306327	0.00113901	0.0100872	161.618	0.00873226	0.0199999	0.00878243	161.71	0.0114031	0.054631	0.385711	0.952032	0.31288	162.35	0.00435126	0.00394935	0.00505819	162.436	0.0168014	0.00538184	0.0200492	0.050101	0.0228822
	0	0.0206482	0.0398538		161.661	0.00438952	0.00121796	0.00119521	161.753	0.0611642	0.00197731	0.00355201	0.00198449	0.010159	161.822	0.00849811	0.01904	0.00857651	161.924	0.0106648	0.0516782	0.393199	0.981684	0.321791	162.554	0.00409246	0.00319314	0.00437339	162.655	0.0244804	0.00481436	0.0184695	0.0459443	0.0219478
	0.00261179	0.0230154	0.0482498		161.868	0.00462572	0.00107771	0.00201283	161.964	0.057831	0.00229015	0.0043732	0.00283381	0.0108899	162.037	0.00898233	0.0195162	0.00975351	162.133	0.009846	0.0494152	0.401811	1.00523	0.328394	162.768	0.00423338	0.00304591	0.00489545	162.878	0.0305327	0.00640981	0.0170556	0.0414292	0.0209379
	0	0.0173637	0.0440227		162.084	0.0051278	0.000599386	0.00161519	162.177	0.0548981	0.00157857	0.00372258	0.00296295	0.0106817	162.245	0.00922396	0.0196782	0.0100023	162.337	0.00871606	0.0495775	0.413598	1.02653	0.332603	162.997	0.00433526	0.00307143	0.00511346	163.096	0.0367732	0.0129696	0.015619	0.0370858	0.019842
	0.00042821	0.0156055	0.0439373		162.29	0.00500305	0.00109858	0.00248286	162.384	0.0544148	0.00076816	0.00415361	0.00347875	0.0111054	162.45	0.00882615	0.0202467	0.0107778	162.552	0.00867454	0.0504148	0.431251	1.04757	0.333618	163.213	0.00436266	0.00366203	0.00541603	163.313	0.0407502	0.0199024	0.0127974	0.0325958	0.0181697
	0.00671914	0.0274495	0.0387306		162.498	0.00505123	0.001088	0.00193539	162.592	0.0539985	0.000399097	0.00434727	0.0041957	0.0119319	162.653	0.00878467	0.0213248	0.0111059	162.731	0.00968095	0.053368	0.449751	1.0643	0.33555	163.43	0.00384208	0.00358808	0.00560491	163.535	0.0408759	0.0232196	0.0115971	0.0297123	0.0173203
	0.009024	0.0171783	0.03867		162.707	0.0046539	0.000268532	0.00155313	162.809	0.0534415	0	0.00383973	0.00383755	0.0123659	162.839	0.0101289	0.0223728	0.0109803	162.933	0.0107761	0.0568019	0.473818	1.0854	0.337893	163.65	0.0032623	0.00485585	0.00492164	163.752	0.0396196	0.0218291	0.0108276	0.0256616	0.0162815
	0.00834901	0.0132177	0.0390274		162.921	0.00486711	0.000485485	0.0015764	163.023	0.0555073	0.00022472	0.0045812	0.00435973	0.0130587	163.048	0.011249	0.0236144	0.0116159	163.151	0.0118202	0.0600217	0.505289	1.11549	0.340636	163.858	0.00302484	0.00434625	0.0050354	163.96	0.0395928	0.0214011	0.0102614	0.0223429	0.0148641
	0.0138499	0.0176306	0.0400583		163.123	0.00528242	0	0.00100796	163.208	0.056808	0	0.00411357	0.00464662	0.0127367	163.263	0.0121187	0.0251056	0.0123226	163.354	0.013302	0.0644178	0.535979	1.14971	0.344959	164.072	0.00397055	0.00430468	0.00578698	164.173	0.0388312	0.0216519	0.00926387	0.019164	0.0139384
	0.0166969	0.0149724	0.0449488		163.32	0.00591973	0	0.000988912	163.413	0.0591415	0	0.00370809	0.00423268	0.0125035	163.468	0.0124968	0.0274391	0.0127224	163.562	0.0142853	0.069283	0.572594	1.18678	0.351674	164.285	0.00353756	0.00433881	0.00578391	164.384	0.0385726	0.0212165	0.00826028	0.0177725	0.0134353
	0.0184094	0.0138742	0.0499846		163.526	0.00676959	0.000269826	0.000519725	163.627	0.0630376	0	0.00443138	0.0042357	0.0124629	163.665	0.0130581	0.0283844	0.0126467	163.765	0.0146976	0.0737197	0.603805	1.22406	0.360192	164.486	0.00454294	0.00517231	0.00576291	164.579	0.0382413	0.0223066	0.00658966	0.0156274	0.0127851
	0.0249877	0.0160992	0.0459511		163.746	0.00721738	0	0	163.844	0.0654069	0	0.00472483	0.00358868	0.0123823	163.876	0.0122303	0.0296068	0.0126229	163.975	0.0148295	0.0780142	0.633138	1.25784	0.368079	164.69	0.00421865	0.00544699	0.0053292	164.793	0.0389243	0.0231075	0.00627776	0.0138141	0.0127608
	0.0267804	0.0286312	0.0429061		163.943	0.00811752	3.56422e-05	0	164.045	0.0672172	0	0.00457583	0.00367507	0.012157	164.085	0.012764	0.0309749	0.0130206	164.184	0.0151833	0.081408	0.65634	1.2828	0.376859	164.905	0.00433005	0.00541877	0.00502958	164.998	0.03862	0.0234403	0.00566891	0.0127603	0.0117307
	0.0234858	0.0344729	0.0457892		164.157	0.00840976	0.00102216	0	164.25	0.0685907	0.000317032	0.00558598	0.0034635	0.0113386	164.282	0.0125542	0.0323046	0.013246	164.376	0.0160371	0.0844821	0.673673	1.29715	0.382694	165.111	0.00468133	0.00593193	0.00568691	165.213	0.0376401	0.0234822	0.00482685	0.0107265	0.0108525
	0.0254409	0.041455	0.0492249		164.362	0.0086011	0.00161789	0.000275585	164.47	0.067847	0.000323478	0.0057303	0.00304752	0.0102645	164.49	0.0128298	0.0342184	0.0131313	164.593	0.0172214	0.0869084	0.685729	1.29973	0.385868	165.325	0.00437409	0.00575909	0.00521001	165.428	0.0375494	0.0243511	0.00441843	0.00941344	0.0100275
	0.0282058	0.0537898	0.0491133		164.585	0.00917464	0.00206825	0	164.684	0.0677807	0.000113145	0.00551174	0.00240449	0.0101078	164.705	0.0132491	0.0358905	0.013155	164.798	0.0180374	0.0893337	0.692762	1.29354	0.386326	165.542	0.00439934	0.00545344	0.00527216	165.63	0.0370949	0.0241187	0.00394814	0.00888073	0.00926586
	0.0235492	0.0581338	0.0566683		164.778	0.0089157	0.0028445	0	164.856	0.0679537	0.0006969	0.00512954	0.00206581	0.00962097	164.912	0.0127854	0.0363632	0.0126291	165.003	0.0181486	0.0890857	0.692852	1.27775	0.383863	165.744	0.00376907	0.00536281	0.00441362	165.847	0.0378429	0.0243242	0.00402457	0.00701767	0.00890405
	0.0218191	0.0555906	0.0602828		164.954	0.0090613	0.00267256	0.000119106	165.038	0.0683465	0	0.00281665	0.00119115	0.0086603	165.118	0.0129248	0.0368916	0.0129281	165.213	0.018651	0.0895905	0.687766	1.25551	0.37889	165.959	0.00315466	0.00460154	0.00378228	166.058	0.0381724	0.0238579	0.00414783	0.00627162	0.00889926
	0.0270592	0.0522805	0.0629193		165.148	0.00880478	0.00343625	0.000118965	165.25	0.0720772	8.08629e-05	0.00184239	0.000745054	0.00887814	165.318	0.0130015	0.0370475	0.012796	165.394	0.0194374	0.089627	0.678145	1.23031	0.371275	166.154	0.00259306	0.00411252	0.0030013	166.25	0.0387018	0.0244957	0.00434035	0.00576949	0.00876715
	0.0301273	0.058672	0.0664046		165.363	0.00823352	0.00399852	0.000251959	165.464	0.0761469	0.000236095	0.000498738	0.000890695	0.00870825	165.501	0.0129743	0.0370805	0.0123116	165.599	0.0196978	0.0878862	0.663732	1.19964	0.362525	166.365	0.00245401	0.0039971	0.00284172	166.461	0.0387136	0.0250665	0.0046395	0.00571952	0.00870027
	0.0354883	0.0666179	0.0703981		165.574	0.00759313	0.00444673	0.000189084	165.678	0.0821471	0	0.000364439	0	0.00834189	165.715	0.0127368	0.0365987	0.0120102	165.809	0.0197064	0.0863504	0.646548	1.16464	0.353076	166.575	0.002691	0.00449375	0.00225915	166.67	0.0390594	0.0260016	0.00486551	0.00458422	0.00846523
	0.0375737	0.0667209	0.0671717		165.793	0.00814759	0.00451922	0	165.895	0.0885854	0	0	0	0.00849831	165.926	0.0130664	0.0365011	0.0131604	166.028	0.0186288	0.0826269	0.623299	1.12716	0.341318	166.785	0.00316368	0.00518772	0.00267053	166.895	0.0386028	0.0265564	0.00535471	0.00407355	0.00813625
	0.0361462	0.0636823	0.0689696		166.009	0.00798193	0.0044493	0	166.106	0.0948132	0	0	6.12051e-05	0.00808453	166.142	0.0122312	0.0345017	0.0129452	166.243	0.0170229	0.0780476	0.595917	1.08907	0.327508	167.011	0.00325649	0.0046452	0.00208648	167.111	0.0384214	0.0273973	0.00524503	0.00485618	0.00889696
	0.0356471	0.063801	0.0682159		166.219	0.00832893	0.00552865	0	166.321	0.101824	0	0	0.000353089	0.0079434	166.362	0.0130245	0.0337293	0.0137449	166.468	0.0154372	0.0721954	0.563541	1.04626	0.312682	167.214	0.0031619	0.00407592	0.00221899	167.321	0.038668	0.0267163	0.0055286	0.0044503	0.00875679
	0.0296126	0.0647573	0.0589477		166.434	0.0084823	0.00535693	0	166.526	0.110507	0	0	0.00118051	0.00839724	166.581	0.0114242	0.0315831	0.0136005	166.662	0.014184	0.0662521	0.533348	1.00533	0.29942	167.426	0.00351511	0.00396836	0.00195855	167.512	0.0391676	0.0268347	0.00467846	0.00475814	0.00836901
	0.0254044	0.0697018	0.0516733		166.65	0.00930419	0.00432383	0	166.756	0.118238	0	0	0.00177153	0.00873162	166.774	0.0105051	0.0295983	0.0152995	166.877	0.01299	0.0596148	0.496811	0.95994	0.283524	167.627	0.00371027	0.00375606	0.00178298	167.736	0.0399882	0.0276253	0.00480014	0.00482671	0.00813962
	0.0328382	0.0789313	0.0549929		166.871	0.00875569	0.00362918	0	166.971	0.123255	0	0	0.00185719	0.00835295	166.993	0.00954207	0.0274957	0.0161474	167.093	0.0115568	0.0519599	0.459369	0.911399	0.265715	167.848	0.00396101	0.004484	0.00217535	167.944	0.0410186	0.0269603	0.00439506	0.00474784	0.00813228
	0.0277414	0.0905382	0.0517776		167.086	0.00834933	0.00355397	0	167.182	0.126831	0	0	0.00137296	0.00750821	167.193	0.00770947	0.0252029	0.0171754	167.295	0.0115648	0.0448038	0.422418	0.865954	0.249522	168.057	0.00413601	0.00367446	0.00175466	168.154	0.0410591	0.0269211	0.00458609	0.00467127	0.00889499
	0.0295971	0.0853208	0.050523		167.297	0.00886358	0.00329898	0.000570265	167.391	0.129295	5.54587e-05	0	0.00198002	0.00709056	167.407	0.00718378	0.0228574	0.018179	167.499	0.00981495	0.0371116	0.384276	0.815592	0.231855	168.267	0.00484692	0.00321732	0.00232717	168.361	0.0401786	0.0264561	0.0040873	0.00392126	0.00829607
	0.0318821	0.0861046	0.0485182		167.506	0.00835846	0.00344958	0.00116081	167.601	0.129685	0	0	0.00324191	0.00730972	167.613	0.0063186	0.0212215	0.0195288	167.697	0.00855431	0.0308141	0.347349	0.769515	0.216201	168.476	0.00407935	0.00402892	0.00192939	168.569	0.0392514	0.0263122	0.00421753	0.00354528	0.00873978
	0.024881	0.0828669	0.0463528		167.717	0.00696729	0.00250134	0.00124908	167.819	0.128924	0.000531143	0	0.00361943	0.00766716	167.807	0.00657668	0.019696	0.0208414	167.91	0.00718355	0.0242628	0.310207	0.72141	0.200785	168.682	0.00345231	0.00363907	0.00187293	168.788	0.0388247	0.0267408	0.00358224	0.00290428	0.00890738
	0.0300486	0.0909945	0.0364742		167.922	0.00617814	0.00188355	0.00163001	168.003	0.127453	0	0	0.00443525	0.00690868	168.027	0.00610281	0.0169759	0.0222176	168.12	0.00554927	0.0179083	0.275636	0.676134	0.185654	168.905	0.00302589	0.00421868	0.00199008	169.013	0.0382327	0.0259118	0.00333004	0.00270092	0.00873246
	0.0314404	0.102035	0.0254963		168.115	0.00598588	0.00128253	0.00182032	168.207	0.126339	8.01515e-05	0	0.00608786	0.00715002	168.237	0.0058129	0.015696	0.0232401	168.335	0.00419225	0.0141988	0.244753	0.636589	0.173563	169.128	0.00289289	0.00474561	0.00232839	169.231	0.0367989	0.0242019	0.00267761	0.00271935	0.00847709
	0.0329536	0.110239	0.0209801		168.321	0.00600785	0.00132322	0.00210844	168.423	0.124631	0.00117697	0	0.00626393	0.00656523	168.447	0.00545875	0.0132438	0.0242069	168.549	0.002999	0.0109204	0.219251	0.602005	0.162734	169.344	0.00273549	0.0044645	0.00284059	169.448	0.0360555	0.0234686	0.00327887	0.00397571	0.00846596
	0.0338232	0.10879	0.0136245		168.524	0.00571999	0.00132914	0.00227171	168.607	0.122759	0.00333417	0	0.00629116	0.00622452	168.665	0.00544057	0.0133494	0.0256649	168.76	0.00198993	0.00830995	0.197491	0.570264	0.154104	169.544	0.00188509	0.00417132	0.00284971	169.647	0.0353451	0.0219985	0.00356196	0.00384086	0.00791193
	0.0370944	0.11203	0.0168328		168.722	0.00490805	0.0010934	0.00270971	168.823	0.12082	0.00287194	0.00114519	0.00595106	0.00638202	168.872	0.00461144	0.0129155	0.0262519	168.975	0.00173109	0.0064462	0.178956	0.543027	0.146716	169.759	0.00147777	0.00400226	0.00286098	169.861	0.0339658	0.0221927	0.00342318	0.00395026	0.00706768
	0.0403176	0.106458	0.0165571		168.922	0.00498314	0.000542197	0.00311543	168.999	0.118942	0.00266338	0.00405524	0.00618597	0.00638952	169.087	0.00466563	0.01212	0.0278583	169.173	0.00193881	0.00490122	0.166166	0.520828	0.142467	169.973	0.00123873	0.0038751	0.00274592	170.066	0.0330757	0.0211597	0.00388463	0.00446179	0.00647048
	0.0342157	0.100811	0.0142109		169.089	0.00580732	0.00138789	0.00389065	169.181	0.118465	0.00639638	0.00777321	0.00592411	0.00596843	169.287	0.00313749	0.0118318	0.0285031	169.382	0.00236948	0.00419231	0.15309	0.498799	0.137567	170.18	0.000866096	0.00373747	0.00271814	170.282	0.0321377	0.0201635	0.0038366	0.0049123	0.00571558
	0.0396319	0.0940729	0.0171576		169.274	0.00580275	0.00131168	0.00381958	169.37	0.117249	0.00670688	0.00942477	0.00384749	0.00478437	169.495	0.00260975	0.0111891	0.0293786	169.571	0.00340981	0.004268	0.141666	0.477572	0.133978	170.395	0.000386657	0.0033049	0.00169109	170.498	0.0315919	0.0201354	0.00392352	0.00467217	0.00482889
	0.0430655	0.0906522	0.0213889		169.493	0.00671194	0.00123282	0.0050594	169.599	0.114735	0.00998981	0.0108153	0.00249046	0.00308508	169.676	0.00253017	0.0105394	0.0301066	169.773	0.00402747	0.00342953	0.131988	0.456201	0.130766	170.616	0.000770585	0.00273199	0.00136766	170.715	0.0320045	0.0199391	0.00408603	0.0052861	0.00470452
	0.0458702	0.0951746	0.021491		169.712	0.00719639	0.00103177	0.00576366	169.812	0.112628	0.011463	0.0138155	0.00162725	0.00178108	169.892	0.00174117	0.0104555	0.0306418	169.994	0.0032177	0.00265076	0.120972	0.429962	0.127847	170.826	0.000843998	0.00238805	0.000930348	170.924	0.0315589	0.0210076	0.00494756	0.00530875	0.00393627
	0.0437697	0.10433	0.0283931		169.914	0.00797572	0.00154596	0.00681449	170.017	0.109849	0.0144347	0.0168634	0.000962745	0.000723721	170.107	0.00163007	0.00924053	0.0311226	170.209	0.00316692	0.00159723	0.107418	0.401631	0.125985	171.035	0.000677216	0.00133548	0.000478114	171.139	0.0319681	0.0204712	0.00476668	0.00625788	0.00411935
	0.0441231	0.104672	0.0274269		170.11	0.0071931	0.00172826	0.00821441	170.202	0.107552	0.0154024	0.0198671	0	0.000650444	170.311	0.00117092	0.00880178	0.0319904	170.413	0.00209749	0	0.0960368	0.376243	0.123847	171.255	0.000946004	0.00126475	0.000864035	171.35	0.0308212	0.0204893	0.0053005	0.00533168	0.00320402
	0.0411788	0.0935749	0.0362597		170.296	0.0075814	0.00204559	0.00862605	170.392	0.104075	0.0157049	0.02242	0	0	170.525	0.00140115	0.00819657	0.0317513	170.618	0.00264071	0	0.0867702	0.351124	0.121537	171.469	0.000926679	0.000578784	0.000441073	171.561	0.0305629	0.020889	0.00523814	0.00501744	0.00209889
	0.045599	0.0914295	0.0378461		170.481	0.00821324	0.00193361	0.00935076	170.558	0.102474	0.016166	0.0246357	0	0	170.722	0.00157321	0.00855497	0.0324938	170.813	0.00274758	8.93645e-05	0.0800374	0.329431	0.118623	171.678	0.000485044	0.000136435	0.000362569	171.782	0.0304206	0.0208538	0.00426275	0.00516594	0.00203173
	0.0381553	0.0893216	0.0460785		170.66	0.00848328	0.00177547	0.00995153	170.759	0.0998692	0.0163682	0.0288237	0	0	170.911	0.002193	0.00885279	0.0324945	171.013	0.002876	0.000329495	0.0742275	0.308186	0.117296	171.894	0.000697005	0.000140233	0	171.996	0.0293761	0.0208708	0.00457766	0.00575857	0.00166631
	0.0383193	0.077188	0.0539812		170.871	0.00800994	0.0013477	0.00989812	170.957	0.0972188	0.016204	0.0314134	0	0	171.125	0.00324912	0.00859765	0.0321781	171.219	0.00352528	0	0.067716	0.289856	0.115244	172.119	0.000620538	0.000645736	0	172.208	0.0300242	0.0206387	0.00537512	0.00481385	0.000906631
	0.0312955	0.0619493	0.0600694		171.07	0.00810029	0.00244409	0.0103266	171.164	0.0956688	0.016467	0.0354764	0.00297537	0	171.334	0.00278378	0.0080311	0.0314149	171.436	0.0033988	0	0.0632717	0.27416	0.112842	172.313	0.00130132	0.000390029	0	172.416	0.0299083	0.021335	0.00515206	0.00407833	0
	0.0278334	0.0595451	0.0639586		171.275	0.0079039	0.00231313	0.0108111	171.362	0.0931807	0.0164099	0.037246	0.00634495	0	171.555	0.00220011	0.00716582	0.0299045	171.654	0.00390658	0	0.058975	0.260571	0.112217	172.53	0.00227072	0.000684505	0.000320864	172.633	0.0301091	0.0218465	0.00484015	0.0041505	0
	0.0210346	0.0631898	0.0720311		171.472	0.00839564	0.00337272	0.0099724	171.563	0.0925499	0.0177323	0.0392717	0.00996845	0	171.751	0.00237523	0.00698189	0.0289958	171.853	0.00394715	0	0.0563702	0.250894	0.11129	172.747	0.00253449	0.000541758	0.000552923	172.838	0.0306349	0.0226934	0.00508158	0.0048032	1.14199e-05
	0.0268001	0.0459256	0.0678775		171.68	0.00908406	0.00472279	0.0102165	171.776	0.0906272	0.0183175	0.0420911	0.0137855	0	171.968	0.00247761	0.00640821	0.0282551	172.061	0.00395662	0	0.0534692	0.242719	0.109211	172.953	0.00291428	0.00151048	0.000967278	173.055	0.0305413	0.0232342	0.00483109	0.00438041	7.54465e-06
	0.0231385	0.0398464	0.0668135		171.889	0.00944256	0.00459244	0.0095471	171.974	0.0872995	0.0189092	0.0451563	0.0175551	0	172.173	0.00122201	0.00603512	0.0270586	172.265	0.00415303	0.000638273	0.0513041	0.236136	0.107906	173.175	0.00280855	0.00181757	0.00197466	173.273	0.0317417	0.0242726	0.00526521	0.00454317	0.000468959
	0.016402	0.0418699	0.064678		172.066	0.00992161	0.00558282	0.010323	172.161	0.0844504	0.0205829	0.0499991	0.0229647	0	172.38	0.00186411	0.00554952	0.0263138	172.483	0.00401151	0.00213141	0.0495576	0.229693	0.107794	173.393	0.00375684	0.00265579	0.00270835	173.489	0.0317196	0.0247231	0.00486869	0.00436625	0
	0.00632666	0.0426283	0.0691949		172.28	0.0093427	0.00528209	0.010333	172.379	0.0787074	0.0210403	0.0553886	0.0283693	0	172.595	0.00169615	0.00546307	0.0250345	172.697	0.00472724	0.00327813	0.0487582	0.223128	0.107172	173.604	0.00395229	0.00329187	0.00376727	173.699	0.0324154	0.0255571	0.00451822	0.00456535	0.000123815
	0.00257214	0.0360647	0.0741384		172.493	0.00999871	0.00519602	0.0103133	172.595	0.0715977	0.0232688	0.0609743	0.0336701	0	172.794	0.00223189	0.00620864	0.024664	172.888	0.00439897	0.00343774	0.0471441	0.215963	0.105234	173.812	0.00414713	0.00333415	0.00424079	173.905	0.0329251	0.0262783	0.00526205	0.00458295	0
	0	0.032796	0.0762008		172.709	0.0109506	0.00568531	0.00980725	172.811	0.0640803	0.0245935	0.0656341	0.0388108	0	173.005	0.00266687	0.00555033	0.0231113	173.1	0.0040018	0.00367281	0.0462784	0.208338	0.102114	174.018	0.00395715	0.00346092	0.0047656	174.121	0.0338105	0.0265352	0.00503765	0.00361625	0
	0	0.0310976	0.0806163		172.912	0.0118969	0.00577925	0.00960184	172.998	0.0585614	0.0261922	0.0719941	0.0438839	0.000156573	173.216	0.0039913	0.00507736	0.022057	173.316	0.00394031	0.00353474	0.0438242	0.198613	0.0988721	174.233	0.00451514	0.00418421	0.00473201	174.335	0.0352175	0.026226	0.0044813	0.00287313	0
	0	0.0264474	0.0821973		173.117	0.0126526	0.00540484	0.00927026	173.211	0.0524176	0.0270584	0.0773702	0.0481829	0.00194087	173.429	0.00383706	0.00470961	0.0204998	173.531	0.00385835	0.00387208	0.0410439	0.189149	0.0960559	174.449	0.00433938	0.0041285	0.00526407	174.551	0.0362772	0.0255336	0.00409885	0.00248884	0
	0.0009928	0.0229451	0.0795448		173.328	0.0127551	0.00558523	0.00824478	173.428	0.0469524	0.0292656	0.0833834	0.0527828	0.00431496	173.648	0.00385057	0.00420657	0.018393	173.726	0.00464843	0.00399793	0.0392599	0.17992	0.0934696	174.65	0.0040829	0.0046847	0.00559465	174.753	0.0369013	0.0248068	0.00350532	0.001466	0.000110237
	0.0113917	0.028386	0.0748359		173.544	0.0120253	0.0057713	0.00687335	173.65	0.0393354	0.029678	0.0882632	0.058384	0.00624813	173.83	0.00442055	0.00389217	0.0176134	173.937	0.00515055	0.00420777	0.0371505	0.17116	0.0919117	174.865	0.00412333	0.00520039	0.00554057	174.968	0.0361981	0.0239228	0.0037481	0.00162544	7.92797e-05
	0.0221182	0.0259744	0.0729986		173.762	0.0125111	0.00631948	0.00596347	173.857	0.0343445	0.030349	0.0926794	0.0619178	0.00829417	174.052	0.00476065	0.00363892	0.0169797	174.133	0.00471635	0.00474828	0.0359155	0.161765	0.0897592	175.08	0.00391279	0.00545752	0.00495795	175.174	0.0353072	0.0234699	0.0034219	0.000609889	6.23837e-06
	0.026276	0.0222631	0.0695088		173.969	0.0129522	0.00629975	0.00597016	174.07	0.0299536	0.0316235	0.09761	0.0665689	0.0110642	174.25	0.00572077	0.00378137	0.0169282	174.344	0.00433217	0.0043808	0.0334779	0.152667	0.0868219	175.287	0.00468896	0.00582177	0.00550748	175.389	0.0341962	0.0231353	0.0041853	0.000832681	0.000467029
	0.0317052	0.0191701	0.0674995		174.183	0.013185	0.00673101	0.00570745	174.278	0.0259907	0.0323228	0.103955	0.0708683	0.01512	174.454	0.00549027	0.00334196	0.0160881	174.546	0.00352759	0.00386644	0.0319623	0.142778	0.084946	175.49	0.00445803	0.00475682	0.00490258	175.581	0.0343389	0.0228286	0.00453943	0.000713155	0.000833185
	0.0384166	0.0166728	0.0581803		174.373	0.0136423	0.00671334	0.00703029	174.446	0.0260827	0.0335782	0.112149	0.0744496	0.018639	174.664	0.00551337	0.00360213	0.0155463	174.766	0.00379978	0.00290941	0.0300479	0.133249	0.0839209	175.697	0.00369072	0.00472486	0.00474367	175.801	0.0349645	0.0223161	0.00546847	0	0.000817191
	0.0373547	0.028137	0.0463957		174.561	0.0133301	0.00624975	0.00797818	174.666	0.0269081	0.0361335	0.122437	0.0798367	0.0232251	174.886	0.00463028	0.00275398	0.0144665	174.985	0.00429031	0.00259351	0.0290126	0.123981	0.0819767	175.916	0.00433741	0.00526955	0.00441545	176.016	0.0348981	0.0221107	0.00452673	0.000429212	0
	0.0464226	0.0356064	0.0405314		174.756	0.0138222	0.00624258	0.0079011	174.834	0.0278378	0.0382733	0.132845	0.0838309	0.0265458	175.107	0.00447224	0.0020565	0.0146473	175.205	0.00425907	0.00209022	0.0276997	0.116254	0.0800698	176.132	0.00443603	0.00526574	0.00380667	176.231	0.0349081	0.0211766	0.0049004	0.000210811	0
	0.0616595	0.043254	0.042515		174.945	0.0128936	0.00678694	0.00774311	175.031	0.0275316	0.0396081	0.141283	0.087566	0.0292778	175.319	0.00413677	0.00128642	0.0139626	175.418	0.00414865	0.00201825	0.0264613	0.109273	0.078662	176.337	0.00420071	0.00578113	0.00310445	176.439	0.0355846	0.0205238	0.00449624	0.000160786	0
	0.0621436	0.0418364	0.0394394		175.137	0.0141962	0.00671537	0.00842044	175.239	0.0269465	0.0396331	0.148662	0.0920953	0.0328582	175.541	0.00328692	0.000723675	0.0133885	175.637	0.00489433	0.00138661	0.0253921	0.101813	0.0771042	176.539	0.00429336	0.00545347	0.00278745	176.63	0.03513	0.0209693	0.00365074	0.000104533	0.000174787
	0.084917	0.0338194	0.0409379		175.353	0.0134038	0.00604438	0.00850299	175.455	0.0270731	0.0411685	0.159734	0.097585	0.0374757	175.749	0.00249885	0.000495926	0.0129778	175.85	0.00447844	0.000385825	0.02277	0.0936142	0.0753232	176.749	0.00477372	0.00538885	0.00256359	176.852	0.0343859	0.0218913	0.00290933	0	0
	0.0917641	0.0372847	0.0392066		175.569	0.0131422	0.00562971	0.00739624	175.669	0.0276026	0.0430938	0.170949	0.103617	0.0426751	175.95	0.00196199	0.000342149	0.0128083	176.045	0.00398171	0.000130075	0.0195726	0.0869903	0.0742893	176.971	0.00374723	0.00575329	0.00179002	177.074	0.0341796	0.0215738	0.00180543	0	4.19918e-05
	0.0966998	0.0415033	0.0408728		175.785	0.0131403	0.00504084	0.00645692	175.88	0.0289094	0.0450267	0.18216	0.110145	0.0473811	176.16	0.00239817	0	0.0125916	176.255	0.00383699	0.000415244	0.0187514	0.079722	0.0718106	177.185	0.00432015	0.00548478	0.00148793	177.284	0.0351765	0.0215287	0.00159972	0	5.02697e-05
	0.10431	0.0429323	0.0356085		175.997	0.0123209	0.00468891	0.0065784	176.093	0.029785	0.0475356	0.195697	0.117566	0.0517401	176.375	0.00222604	0.0001002	0.0124425	176.468	0.00301856	0.000104966	0.0170692	0.0716521	0.0693105	177.398	0.003931	0.00520302	0.000524481	177.494	0.0355378	0.0210654	0.000855459	0	0
	0.10185	0.0422315	0.0369127		176.207	0.0124687	0.00464617	0.0057668	176.309	0.030336	0.0493464	0.207074	0.124574	0.0566757	176.581	0.00212736	0.000203953	0.0118323	176.684	0.00309511	0.000384485	0.0158861	0.0651216	0.0670715	177.597	0.00357548	0.00503869	0.000365656	177.701	0.0358308	0.0215277	0.00084717	2.28167e-05	0
	0.09795	0.0380106	0.044682		176.411	0.0123443	0.00467812	0.00599663	176.505	0.0295595	0.0506318	0.217668	0.131116	0.0609649	176.797	0.00208833	0	0.0118425	176.891	0.00250054	0	0.0147382	0.0602971	0.0644055	177.808	0.00349456	0.00415334	0.000459821	177.914	0.0356898	0.0222446	0.00131883	0.00120388	0.000392902
	0.0930176	0.0364178	0.0498241		176.615	0.0122766	0.00532638	0.00622546	176.714	0.0287486	0.0500347	0.230378	0.137714	0.0657131	177.01	0.00245781	0	0.0116322	177.106	0.0029255	0	0.0135451	0.0546113	0.0618168	178.036	0.00232134	0.00353081	3.65317e-05	178.134	0.035832	0.0228677	0.001296	0.00101302	9.92757e-05
	0.0869365	0.0304731	0.0467295		176.817	0.0122231	0.00645354	0.00622712	176.909	0.0249283	0.04636	0.237609	0.143579	0.0696379	177.217	0.00200854	0.000339146	0.0105199	177.318	0.00390819	0	0.0124559	0.0506159	0.0602907	178.249	0.00251885	0.00343211	0.000446771	178.352	0.0355112	0.0228706	0.000399398	0.00125317	0
	0.0805956	0.0196535	0.0451804		177.024	0.0119384	0.0066879	0.0055234	177.116	0.0199827	0.0413711	0.248764	0.150301	0.0739317	177.431	0.00313982	0.000758888	0.0105958	177.517	0.00401913	0.000209819	0.0136099	0.0476248	0.0590897	178.471	0.00298859	0.00318344	0.000144414	178.57	0.0345407	0.0221317	0.000270418	0.00183341	1.83863e-05
	0.0680108	0.010709	0.0525146		177.23	0.0117837	0.00841359	0.00566675	177.333	0.013031	0.0337144	0.259712	0.155937	0.0778601	177.606	0.00301849	0.00226335	0.0100032	177.706	0.00350324	0	0.016437	0.043751	0.0560781	178.67	0.0027681	0.00292478	0.000280111	178.773	0.034099	0.0225725	0	0.000899824	0
	0.0656091	0.00625083	0.0539963		177.433	0.0112811	0.00858022	0.00573927	177.517	0.00690868	0.026606	0.269118	0.15987	0.080975	177.818	0.00269053	0.00267082	0.00978737	177.92	0.00377947	0	0.0215055	0.0392835	0.0537245	178.885	0.00304838	0.00240406	0	178.988	0.0336642	0.0224077	0	0.000950819	0
	0.0625228	0.0084991	0.05765		177.616	0.0112818	0.00865482	0.00610635	177.714	0.00268606	0.0222047	0.28471	0.164723	0.0838673	178.032	0.00253731	0.0046921	0.00933531	178.127	0.00366915	0	0.0272598	0.0358479	0.0518483	179.1	0.00295555	0.00219607	0.000108533	179.187	0.0344939	0.0218979	0.00051341	0.00140773	0
	0.059002	0.013207	0.0635829		177.828	0.0106089	0.00853403	0.00538854	177.923	0	0.018612	0.304416	0.16842	0.0860752	178.243	0.00276576	0.00529752	0.00901706	178.345	0.00317709	0	0.0321285	0.0317404	0.0493529	179.307	0.00222494	0.00181964	0	179.402	0.0340704	0.0228711	0.00116138	0.00135515	0
	0.0601569	0.0102751	0.0582296		178.038	0.0108731	0.00910214	0.00628305	178.133	0	0.0256058	0.32876	0.172788	0.0882025	178.45	0.0026033	0.00469666	0.00873113	178.551	0.00343205	0	0.0370348	0.0284061	0.0471732	179.514	0.00208332	0.00185246	0.000361605	179.616	0.0342186	0.022808	0.00152552	0.00179082	0
	0.0550534	0	0.0520737		178.244	0.010457	0.00853876	0.00655576	178.336	0	0.0393496	0.359119	0.177321	0.0912512	178.651	0.00277729	0.00518171	0.00884667	178.733	0.00333076	0	0.0433468	0.0263336	0.0446648	179.728	0.00222119	0.00226934	0.00079077	179.815	0.034083	0.0229683	0.00250491	0.00126076	0
	0.0555966	0.00252953	0.0519361		178.446	0.011787	0.00879872	0.00744686	178.549	0.00446693	0.0586815	0.393499	0.181742	0.0931975	178.844	0.00295252	0.0058632	0.00836749	178.944	0.00338355	0	0.0486572	0.0247456	0.0416115	179.935	0.00152182	0.00261584	0.000455658	180.029	0.0344386	0.0229754	0.0031282	0.00162176	0
	0.0501635	0.00387782	0.0522611		178.636	0.0131656	0.00929078	0.0085946	178.712	0.0164484	0.0788434	0.423585	0.18434	0.0959854	179.041	0.00307922	0.00656227	0.00776829	179.133	0.00223433	0.000190644	0.0519869	0.0246958	0.0384359	180.137	0.0015582	0.00276827	0.000481518	180.241	0.0349414	0.0231292	0.00384355	0.0017235	9.72433e-05
	0.0436975	0	0.0524069		178.822	0.0143259	0.0104132	0.0101076	178.924	0.0308642	0.107619	0.461645	0.18718	0.0988591	179.252	0.00323033	0.00700144	0.00704104	179.355	0.00246079	0	0.0532407	0.0241096	0.0346308	180.354	0.00122527	0.00288468	0	180.456	0.0343126	0.0231978	0.00448128	0.00163065	0
	0.0454903	0	0.0567244		179.037	0.0154785	0.0122067	0.0109949	179.14	0.048694	0.142981	0.498613	0.189106	0.100428	179.466	0.00332638	0.00613885	0.00640677	179.56	0.00229783	0	0.053774	0.0229315	0.0315294	180.57	0.00153137	0.00372046	0.00034382	180.656	0.0342021	0.0229857	0.00576997	0.00060029	0
	0.0418758	0	0.0666138		179.252	0.0164977	0.0138583	0.0130699	179.347	0.0673719	0.180013	0.534735	0.191813	0.101973	179.665	0.00284372	0.00616354	0.00570934	179.757	0.00269595	0.000183446	0.0551061	0.0200401	0.0294918	180.777	0.00221343	0.00419515	0	180.879	0.0333906	0.0237926	0.00575579	0.00052655	0
	0.0341932	0.00060223	0.0621717		179.458	0.0179471	0.0152956	0.0153511	179.552	0.0868143	0.218065	0.566819	0.192629	0.103323	179.868	0.00338201	0.00545209	0.00537438	179.966	0.00296847	0.000137863	0.0567136	0.0179808	0.0275202	180.992	0.00182552	0.00449533	0	181.102	0.0324584	0.0238801	0.00607656	0.00085751	0
	0.0287439	0.0144195	0.0578157		179.664	0.0197926	0.0167786	0.0157272	179.756	0.106754	0.257759	0.595809	0.192277	0.103845	180.077	0.0040197	0.00553913	0.00566646	180.175	0.0027792	0	0.057206	0.0174221	0.0248217	181.212	0.00189129	0.00472189	0	181.294	0.0419264	0.0239524	0.00671969	0.000974967	0
	0.0291017	0.00527322	0.0509568		179.875	0.0214273	0.0184526	0.0175979	179.967	0.12776	0.297844	0.620581	0.190381	0.103063	180.288	0.00480303	0.00660461	0.00621662	180.382	0.00272906	0.000530133	0.057669	0.0166515	0.0215652	181.407	0.00198444	0.00554976	0	181.514	0.0506989	0.0232159	0.00665253	0.00138375	0
	0.0176032	0.0145707	0.0487458		180.08	0.021953	0.019234	0.0180045	180.183	0.148683	0.339511	0.641984	0.189044	0.102428	180.481	0.00413459	0.00618475	0.00539356	180.583	0.00272052	0.00117499	0.0581585	0.015284	0.0203179	181.63	0.0026912	0.00566032	0	181.712	0.0578853	0.0237406	0.0070913	0.00184284	0.000210286
	0.0164548	0.0134881	0.0461589		180.294	0.022773	0.0204657	0.0195769	180.386	0.169649	0.378896	0.65785	0.18595	0.101738	180.695	0.003936	0.0058867	0.00567001	180.802	0.00239446	0.0010468	0.0581283	0.0150793	0.0184246	181.832	0.00291162	0.00626538	0.000173278	181.932	0.0633839	0.0236117	0.00707691	0.00214424	0
	0.0144887	0.0135187	0.0409383		180.499	0.022977	0.0206572	0.0199548	180.602	0.18915	0.413557	0.665278	0.180775	0.0996483	180.902	0.00444844	0.00662612	0.0056692	181.01	0.0019586	0.000449598	0.0577826	0.0135344	0.0164569	182.035	0.00251285	0.0060762	0	182.128	0.0673744	0.0237954	0.00697744	0.00228456	0
	0.0197278	0.00756926	0.0387404		180.703	0.0244706	0.0218092	0.0206683	180.782	0.206662	0.443963	0.668977	0.176362	0.0976154	181.134	0.00443682	0.00649802	0.00523583	181.232	0.00100807	0.000276628	0.0566813	0.0122428	0.0140577	182.243	0.00287984	0.00577749	0	182.342	0.0724674	0.0254566	0.00684541	0.00306569	0
	0.0209895	0.0128714	0.0381098		180.897	0.0252197	0.0220591	0.0207462	180.99	0.22247	0.471561	0.66565	0.170013	0.0949117	181.347	0.00401246	0.00520324	0.00430706	181.446	0.000358082	0	0.0555642	0.0108807	0.0112961	182.455	0.0030001	0.00641427	0	182.558	0.0765233	0.0261556	0.00551732	0.00361617	0.000110238
	0.0374702	0.0161597	0.0387606		181.103	0.0255835	0.0217319	0.0209463	181.205	0.238292	0.492281	0.655556	0.162538	0.0906041	181.56	0.00331643	0.00486882	0.00410428	181.663	0.000589582	0	0.0552153	0.00999205	0.00978657	182.671	0.0036111	0.00667881	0	182.766	0.0806595	0.0280741	0.00505581	0.00445321	0
	0.0421607	0.0170613	0.0355362		181.319	0.0260883	0.0218144	0.0221871	181.412	0.248856	0.505731	0.635567	0.153206	0.0848643	181.753	0.00277802	0.00457836	0.00354779	181.85	0.00065602	0	0.0532615	0.00913589	0.00888538	182.886	0.00353573	0.00619279	0	182.992	0.0828222	0.0319269	0.00543798	0.00523797	0.000826068
	0.0433349	0.0266776	0.0330961		181.536	0.0256017	0.0216589	0.0229377	181.635	0.256296	0.511588	0.609183	0.1431	0.0790824	181.947	0.00295856	0.00470057	0.00342586	182.049	0.00121999	0	0.0537144	0.00837492	0.00846992	183.104	0.00319343	0.00604394	0.000184786	183.211	0.0814897	0.0323073	0.00377826	0.0049788	0.000367463
	0.0467555	0.0283448	0.0360195		181.745	0.0256138	0.0220909	0.0234108	181.844	0.259873	0.508812	0.576866	0.133799	0.0731768	182.162	0.00307698	0.00426192	0.00322158	182.266	0.000970309	0	0.0524839	0.0080513	0.00775159	183.327	0.00300757	0.00594134	0.000649034	183.423	0.0792888	0.0293724	0.0030583	0.00555484	0.000204025
	0.0466085	0.0214258	0.0372512		181.945	0.0260753	0.0221013	0.0238788	182.036	0.260961	0.499811	0.541935	0.123636	0.0678412	182.378	0.00388438	0.00481412	0.00327864	182.481	0.00048042	0	0.0507876	0.00684696	0.00715728	183.529	0.00252854	0.00507961	0.000569183	183.631	0.0747026	0.0248798	0.00222942	0.00514765	3.29973e-05
	0.0431112	0.0162356	0.0444819		182.149	0.0253184	0.0216452	0.0240535	182.244	0.257734	0.482144	0.500776	0.112592	0.0614639	182.583	0.00407758	0.00528924	0.00252559	182.689	0.000575272	8.57084e-05	0.0506695	0.00654104	0.00603098	183.744	0.00224471	0.00422823	0.000613847	183.839	0.0700661	0.0168872	0.00193232	0.00558907	0
	0.0503326	0.0127206	0.0425559		182.358	0.0245104	0.0205	0.0242703	182.461	0.252624	0.459266	0.459244	0.101936	0.0558715	182.804	0.00422666	0.00564495	0.00279631	182.909	0.000597857	1.27958e-05	0.0496932	0.00552223	0.00557809	183.952	0.00169154	0.00313504	7.04213e-05	184.045	0.0635943	0.00977378	0.000860506	0.00518747	0.000145969
	0.049716	0.00821642	0.037866		182.577	0.0233932	0.0194081	0.0245458	182.676	0.245456	0.449472	0.428714	0.0905394	0.050712	183.021	0.00522568	0.00595023	0.00348146	183.113	0.00071174	0	0.0489626	0.00508383	0.0055039	184.165	0.000913431	0.00234825	0	184.258	0.060065	0.00330683	0	0.00461936	0.000446409
	0.0506297	0.0161769	0.0376232		182.789	0.0217419	0.0181917	0.0248593	182.866	0.236608	0.45452	0.412318	0.0805175	0.0458138	183.208	0.0060106	0.00653717	0.00389845	183.306	0.00124776	0.000373032	0.047963	0.00503141	0.00492076	184.372	0.00114787	0.00129204	0.000135011	184.476	0.0601817	0	0	0.00454143	0
	0.0539665	0.0133382	0.0380187		182.971	0.0214876	0.0167126	0.0249569	183.076	0.225154	0.440665	0.385448	0.0720898	0.0408368	183.422	0.00657973	0.00616866	0.0037864	183.524	0.000680081	0.000892678	0.0464205	0.00515915	0.00482661	184.596	0.000579838	0.000715625	5.24566e-05	184.695	0.0636982	0	0	0.00418985	0
	0.0564687	0.0153691	0.0444322		183.179	0.0194392	0.0148999	0.0237954	183.285	0.211747	0.416897	0.350968	0.0629714	0.0356549	183.637	0.00715591	0.00597195	0.00393517	183.74	0	0.00131855	0.0448131	0.00542995	0.00480936	184.806	0.000644326	0.000360687	0	184.897	0.0705943	0	0	0.00464161	6.83431e-06
	0.0595688	0.0116726	0.0494154		183.394	0.0187265	0.0132327	0.0248386	183.494	0.19971	0.384603	0.31352	0.0560562	0.0310728	183.838	0.00724268	0.00626976	0.00373822	183.934	0	0.00102954	0.0442906	0.00501643	0.00543551	185.01	0.000943844	0.000537917	0	185.111	0.0796026	0	0	0.00440129	0.000312434
	0.0611837	0.0178505	0.0501198		183.606	0.0173774	0.0120307	0.024687	183.704	0.188641	0.344571	0.278751	0.0487008	0.0287949	184.05	0.00706681	0.00632408	0.0040006	184.154	0.000351537	0.00122508	0.0416636	0.00533304	0.00584299	185.216	0.00104897	0.000172653	0	185.31	0.0916309	0	0.00143521	0.00454615	0.000447533
	0.0640383	0.0179798	0.058097		183.803	0.0165157	0.0105405	0.0242884	183.893	0.179665	0.311145	0.251884	0.0436073	0.026645	184.272	0.00632525	0.00570313	0.00434773	184.368	0.000385377	0.00180606	0.0407381	0.00597901	0.0060328	185.422	0	0	0	185.526	0.109274	0.000324254	0.00404916	0.00461544	0.000770823
	0.0655752	0.023677	0.0605465		184.008	0.0153553	0.00985315	0.0241685	184.101	0.171616	0.278646	0.226727	0.0389039	0.0249016	184.48	0.00642058	0.00584218	0.00485125	184.582	0.000530187	0.00236069	0.0396696	0.00658844	0.00625432	185.639	0	4.49797e-05	0	185.735	0.128001	0.0176333	0.00820953	0.00499052	0.000582654
	0.0670359	0.026988	0.0589531		184.213	0.014649	0.00933337	0.0247972	184.297	0.166881	0.254827	0.210362	0.0354813	0.0244294	184.683	0.00613837	0.00552451	0.00463971	184.768	0.000486654	0.00220493	0.039504	0.00696696	0.00639933	185.847	0	0	0	185.942	0.149083	0.0385719	0.0128794	0.00625386	0.00142385
	0.0644276	0.0349715	0.0637202		184.412	0.014588	0.00853391	0.0241285	184.511	0.163998	0.232423	0.19152	0.0317255	0.0239073	184.885	0.00600295	0.00497509	0.00472991	184.981	0.00189392	0.00287914	0.0396433	0.00812392	0.00641899	186.055	0	0	0	186.148	0.168671	0.062554	0.0175089	0.00794785	0.00240163
	0.0574979	0.0277401	0.0713209		184.609	0.0144791	0.0083603	0.0235505	184.711	0.162405	0.215764	0.178651	0.0298661	0.0237106	185.101	0.0056504	0.00507567	0.00544299	185.204	0.0017179	0.00278876	0.0401323	0.00893164	0.00610823	186.26	0	0.000266079	0	186.353	0.186671	0.0876827	0.0225287	0.00821432	0.00227938
	0.0557362	0.0261619	0.0751565		184.822	0.0139642	0.00889696	0.022455	184.923	0.160861	0.200071	0.166142	0.0271519	0.0242431	185.301	0.00557582	0.00547281	0.00553032	185.391	0.00216364	0.00298966	0.0392829	0.00963245	0.00631316	186.466	0	0.000968992	0	186.569	0.202153	0.111267	0.0269464	0.00798711	0.00106365
	0.0562213	0.0147414	0.065043		185.023	0.0134215	0.00884018	0.0218657	185.101	0.158769	0.189278	0.155497	0.0259724	0.02378	185.506	0.00478467	0.00531788	0.00510456	185.603	0.00319112	0.0027992	0.0395378	0.0111114	0.0067244	186.681	0.00204165	0.00216252	0	186.784	0.214996	0.1296	0.0304971	0.00823224	0.000644456
	0.0497564	0.0125122	0.0683599		185.194	0.0129013	0.00850414	0.0218551	185.296	0.155982	0.1766	0.146298	0.0247667	0.0225674	185.702	0.00527026	0.0053053	0.0053393	185.8	0.00259284	0.00323268	0.0396174	0.0112213	0.00646391	186.897	0.00467189	0.00292276	0	187.004	0.220989	0.140464	0.0335308	0.00795432	0.000769319
	0.0434021	0.0107799	0.0691048		185.406	0.0118218	0.00934384	0.0218948	185.497	0.152143	0.162268	0.134024	0.0229904	0.0233553	185.901	0.00512519	0.00496148	0.00544131	185.973	0.00294778	0.00317599	0.040913	0.0111748	0.00593746	187.118	0.00700977	0.00335335	0.00138715	187.218	0.223481	0.141275	0.0356261	0.00760125	0.000964436
	0.0408808	0.0175484	0.0640713		185.609	0.0113115	0.00924341	0.0213863	185.707	0.148026	0.149374	0.123895	0.0201573	0.0218081	186.085	0.00506611	0.00545685	0.0054512	186.192	0.0031305	0.00287994	0.0421187	0.0114963	0.00650147	187.339	0.00905931	0.00394543	0.0031049	187.441	0.223834	0.137429	0.0365637	0.00887095	0.00144299
	0.0373375	0.0151752	0.065942		185.815	0.00992695	0.00955347	0.0202377	185.916	0.142861	0.136432	0.114738	0.0176488	0.0201397	186.305	0.00562433	0.00576331	0.00531355	186.397	0.00335506	0.00244409	0.043838	0.0122366	0.00651761	187.553	0.00902556	0.00417735	0.0051085	187.645	0.222242	0.130657	0.0362267	0.00818367	0.00138116
	0.0384642	0.0129433	0.0674655		186.031	0.00846634	0.00934236	0.0192202	186.131	0.13796	0.124324	0.105586	0.0161214	0.0194566	186.517	0.00577178	0.00531826	0.0046438	186.612	0.00382681	0.00303239	0.0452912	0.0122143	0.0070526	187.75	0.00949481	0.0046948	0.00665172	187.829	0.218729	0.122635	0.0338377	0.00700342	0.0014253
	0.0391734	0.0110695	0.0562402		186.231	0.00784549	0.00859634	0.018809	186.332	0.135296	0.119915	0.0991032	0.0150734	0.0188034	186.727	0.00497433	0.00474368	0.00438543	186.823	0.00449496	0.00337348	0.0474631	0.012396	0.0071743	187.944	0.00974671	0.00521164	0.008178	188.046	0.217952	0.115275	0.0303655	0.00648401	0.00192518
	0.0327402	0.0193509	0.0559893		186.444	0.00662792	0.00780493	0.0176193	186.546	0.133333	0.116153	0.0946503	0.0137468	0.0181364	186.935	0.00491713	0.0048743	0.00343227	187.037	0.00433274	0.00322223	0.0479079	0.0112	0.00698627	188.162	0.0110216	0.00546008	0.00944481	188.262	0.21859	0.111469	0.0267592	0.00548179	0.0016994
	0.0367821	0.0225699	0.0597414		186.659	0.0061691	0.00816192	0.0169972	186.753	0.129191	0.110393	0.0889143	0.0117214	0.0170464	187.15	0.00435189	0.00458975	0.00209034	187.244	0.00363891	0.00297176	0.0489657	0.0105511	0.00638106	188.38	0.00993966	0.00493409	0.00918559	188.47	0.220502	0.11259	0.0239771	0.00389251	0.00137625
	0.0385286	0.0210696	0.0561386		186.861	0.00533988	0.00803101	0.016781	186.963	0.126069	0.108857	0.0865863	0.00990972	0.0174844	187.356	0.00439034	0.00408672	0.00114586	187.449	0.0040428	0.00421892	0.0506351	0.0104198	0.00619667	188.574	0.00980384	0.0051605	0.00946358	188.668	0.222081	0.119271	0.0208141	0.00156256	0.00103
	0.0420303	0.0194282	0.0597191		187.06	0.00490618	0.00850309	0.0161583	187.133	0.124325	0.106548	0.0844945	0.00876712	0.0165958	187.562	0.0040364	0.00441911	0.000758566	187.664	0.00468208	0.00464381	0.0511479	0.0102826	0.00583102	188.78	0.00883883	0.0047648	0.00952862	188.872	0.226326	0.130804	0.0183282	0.000471761	0.000695384
	0.0414441	0.0292286	0.0674281		187.241	0.0042144	0.00864307	0.0156726	187.33	0.122614	0.104951	0.0828896	0.00808661	0.0169962	187.777	0.00319639	0.00366331	0	187.87	0.00468009	0.00536216	0.0532207	0.0103472	0.00559447	188.986	0.00797248	0.0059784	0.0101669	189.089	0.234059	0.154827	0.0173193	0	0.00105148
	0.0327513	0.0293607	0.0681819		187.446	0.00409791	0.0086539	0.0159868	187.544	0.118832	0.101474	0.079963	0.00725717	0.018902	187.981	0.00276352	0.00357763	0.000107697	188.074	0.00465042	0.00531137	0.0539029	0.00999973	0.00530369	189.201	0.00795313	0.00657556	0.0116481	189.293	0.242517	0.18245	0.0182975	0	0.000906849
	0.0241128	0.0329217	0.0686703		187.656	0.00492954	0.00887326	0.0164333	187.755	0.115977	0.0983121	0.0778303	0.00626467	0.0200154	188.188	0.00306222	0.00320061	8.8213e-05	188.291	0.00481149	0.00548163	0.0545305	0.00991839	0.00524771	189.409	0.00766051	0.00710309	0.0122563	189.516	0.254769	0.219807	0.0219244	0.000975506	0.00148316
	0.0170885	0.0387605	0.0716989		187.87	0.00522978	0.00900939	0.0160386	187.963	0.112008	0.0947861	0.0758707	0.00699558	0.0209649	188.403	0.00296313	0.00378116	4.24075e-05	188.511	0.00420361	0.00602272	0.0535768	0.00969812	0.00458957	189.63	0.00794447	0.0076283	0.0139498	189.735	0.268816	0.261284	0.0297757	0.00532806	0.00233153
	0.0156733	0.0350119	0.07368		188.062	0.00519904	0.00942565	0.0163545	188.164	0.109313	0.0920352	0.0726744	0.00800542	0.0222854	188.611	0.00351164	0.00404127	0	188.719	0.00347061	0.00686372	0.0533103	0.00933804	0.00374591	189.846	0.00949576	0.00845984	0.0154632	189.94	0.284701	0.305854	0.0389058	0.0111974	0.00264247
	0.0131477	0.036171	0.0773156		188.276	0.00517449	0.00935463	0.0158822	188.379	0.106457	0.0905373	0.0704869	0.00917207	0.0229119	188.819	0.00306056	0.00368342	0.000337783	188.921	0.003093	0.00775924	0.0537159	0.0081931	0.00392635	190.039	0.0116221	0.00950233	0.0169341	190.149	0.303019	0.357938	0.0520487	0.0180189	0.00352637
	0.0151508	0.0266147	0.0873264		188.493	0.00609863	0.00984254	0.0145916	188.594	0.104714	0.0897534	0.0682431	0.0102133	0.02432	189.045	0.00267318	0.00364937	0.00126812	189.147	0.00266249	0.00756316	0.0529598	0.00808031	0.00322949	190.262	0.0142248	0.0101659	0.0174803	190.362	0.324107	0.415893	0.0700279	0.0281806	0.00398245
	0.0198155	0.0226152	0.0802376		188.706	0.00568141	0.00947634	0.0129254	188.813	0.103022	0.0882526	0.0662669	0.0106195	0.0258347	189.258	0.0039431	0.00377553	0.00158864	189.357	0.00179191	0.00718675	0.0519141	0.00777794	0.00226679	190.461	0.0175363	0.0114541	0.0184965	190.566	0.3464	0.476013	0.0904312	0.0405975	0.00491059
	0.0191815	0.0273276	0.0757794		188.928	0.00701334	0.00937003	0.0117871	189.029	0.101679	0.0889181	0.0646694	0.0112662	0.0259823	189.468	0.0042562	0.0033732	0.00199672	189.568	0.00109991	0.00619869	0.050267	0.00820395	0.00140643	190.68	0.0240543	0.013372	0.0223115	190.78	0.372039	0.541514	0.115172	0.0573764	0.00740114
	0.0178048	0.0256591	0.0720143		189.142	0.00729427	0.00837492	0.0111714	189.232	0.099098	0.0882411	0.0619687	0.0123654	0.0272106	189.682	0.00429913	0.00340191	0.00338504	189.772	0.000565247	0.00593851	0.0498946	0.00840798	0.000628701	190.881	0.030374	0.0154943	0.0257709	190.983	0.395955	0.608635	0.14302	0.0752805	0.00962106
	0.0309177	0.0201223	0.0701919		189.348	0.00724065	0.00772499	0.0100515	189.443	0.0970559	0.0853391	0.0590077	0.0127833	0.0268145	189.861	0.00416264	0.0033148	0.00429488	189.945	0.000432985	0.00616927	0.0506364	0.00847157	0.000555143	191.095	0.0389013	0.0184983	0.0300646	191.189	0.421572	0.682304	0.173968	0.0952692	0.0127221
	0.0308114	0.020171	0.0684487		189.558	0.00848553	0.00745902	0.0107633	189.653	0.0947121	0.0845779	0.0570965	0.0134707	0.0271255	190.058	0.00437095	0.00372783	0.00545461	190.16	0	0.00582461	0.0488918	0.00886846	0.000619187	191.305	0.0498223	0.0224574	0.0339337	191.409	0.44419	0.759769	0.211113	0.118513	0.0160093
	0.0294448	0.0237711	0.0678868		189.767	0.00816658	0.00737308	0.010326	189.863	0.0941839	0.0825681	0.0566857	0.015261	0.0280365	190.256	0.00395792	0.00306687	0.00654777	190.357	0.000204784	0.00531125	0.0488933	0.0091928	0.00053904	191.524	0.0626955	0.0265753	0.0394095	191.623	0.461436	0.825201	0.246957	0.142925	0.0201969
	0.0259893	0.0167985	0.0617092		189.983	0.00856245	0.00762429	0.0100553	190.074	0.0928826	0.0808483	0.0551542	0.0168893	0.0309995	190.481	0.00332807	0.00293801	0.00721954	190.578	0	0.00417453	0.0485005	0.0100271	2.58975e-05	191.733	0.0783124	0.0298864	0.0444141	191.832	0.471224	0.881222	0.286716	0.167166	0.024451
	0.0331582	0.0185088	0.0450874		190.189	0.00801506	0.00720912	0.00931902	190.275	0.0919627	0.0787092	0.0541867	0.0174489	0.0323077	190.698	0.00296834	0.00309496	0.00748109	190.797	0	0.00496115	0.0499985	0.0102629	4.9667e-05	191.943	0.0943241	0.0342942	0.0484502	192.043	0.473587	0.926884	0.326276	0.193116	0.0283943
	0.0344074	0.00795567	0.0326972		190.385	0.00757756	0.00696513	0.008736	190.486	0.090671	0.0773308	0.0529362	0.018897	0.0329612	190.907	0.00222681	0.00306065	0.00817153	191.013	0	0.00530444	0.0514669	0.0113164	0	192.164	0.112221	0.0389763	0.0511691	192.266	0.471031	0.964086	0.368913	0.22305	0.0341507
	0.045924	0.00281908	0.0194668		190.598	0.0080193	0.00745652	0.0109499	190.693	0.089969	0.078617	0.0540258	0.0204787	0.034001	191.125	0.00153525	0.00387474	0.00960744	191.225	0	0.00520117	0.0517494	0.0114588	0	192.387	0.132037	0.0443873	0.0527816	192.483	0.461975	0.987988	0.409917	0.251952	0.0401967
	0.0496564	0.00432994	0.0141853		190.793	0.00859012	0.00813315	0.0116596	190.883	0.0867373	0.0779507	0.0529479	0.0202417	0.0353488	191.344	0.002408	0.00396676	0.0107075	191.447	0.000116712	0.00462036	0.053618	0.0106029	0	192.597	0.150507	0.0501195	0.0547461	192.696	0.448688	0.99703	0.447875	0.281583	0.044969
	0.0488866	0.00427732	0.00544057		191.003	0.00763828	0.00738934	0.0125662	191.096	0.0841744	0.077313	0.0528533	0.0221886	0.0369659	191.559	0.00310528	0.00516028	0.0104813	191.663	0.00128601	0.004875	0.0548875	0.0117264	0	192.808	0.170195	0.057227	0.0569474	192.909	0.432513	0.993653	0.483974	0.311077	0.0510222
	0.0472614	0	0		191.215	0.0075473	0.00682541	0.0124423	191.294	0.0811155	0.077964	0.0523094	0.0230257	0.0371223	191.764	0.00294142	0.00497388	0.010459	191.867	0.000884439	0.0054484	0.0551945	0.0118613	0	193.009	0.189099	0.0654431	0.0593116	193.112	0.41273	0.977047	0.513632	0.339283	0.0575246
	0.0492275	1.84e-05	0		191.383	0.00729471	0.00636493	0.0138307	191.465	0.0786374	0.0781882	0.0505434	0.0233199	0.0372296	191.979	0.0031783	0.00551271	0.00993465	192.073	0.000718347	0.00408787	0.055669	0.0122886	0	193.225	0.208469	0.0743459	0.0612947	193.318	0.390697	0.948763	0.540217	0.367949	0.0655058
	0.0541283	0.00614882	0		191.577	0.00778291	0.00637777	0.0147633	191.677	0.0763203	0.0780265	0.0506654	0.0240073	0.0366267	192.18	0.00349263	0.00543566	0.00941965	192.272	0.00194764	0.00369848	0.0567519	0.0122513	0	193.421	0.225309	0.0828637	0.0651699	193.5	0.36967	0.912394	0.557717	0.392286	0.0734602
	0.0534586	0.016744	0		191.788	0.00806164	0.00553546	0.0155608	191.891	0.0718146	0.0792633	0.0507953	0.0241094	0.0373157	192.388	0.00360167	0.00536413	0.00924892	192.483	0.00242377	0.00368963	0.0571151	0.0132054	0	193.613	0.23945	0.0907664	0.0692692	193.715	0.346487	0.86348	0.573086	0.419199	0.0835713
	0.0613237	0.0189621	0.00035773		192.002	0.00746943	0.00515817	0.0174191	192.096	0.068002	0.0800845	0.052588	0.0250643	0.036268	192.598	0.00213774	0.00468779	0.00815176	192.692	0.00318301	0.00354057	0.0577747	0.0144723	0	193.813	0.251621	0.10013	0.0756593	193.909	0.327799	0.813583	0.581173	0.441668	0.0937974
	0.0593526	0.0289717	0		192.213	0.00755203	0.00522333	0.0193457	192.313	0.0633081	0.0803281	0.0533082	0.0251382	0.0365464	192.809	0.00234001	0.00357779	0.00758313	192.911	0.00426002	0.00432374	0.0576373	0.0154284	7.69275e-05	194.025	0.262868	0.109804	0.0833072	194.121	0.30981	0.758252	0.582897	0.462415	0.105441
	0.0602171	0.0346561	0.0022027		192.414	0.00786625	0.0048433	0.0197831	192.516	0.0599004	0.0821352	0.0551995	0.025441	0.0360778	193.03	0.00144967	0.00294894	0.00554146	193.131	0.00507785	0.00418851	0.0580797	0.0157442	0	194.242	0.271313	0.119582	0.0930967	194.336	0.293911	0.701477	0.57701	0.479739	0.118403
	0.0598665	0.0377876	0.00906486		192.628	0.00891478	0.00487946	0.0194011	192.723	0.0567614	0.0819604	0.0563378	0.025576	0.0362081	193.23	0.00161673	0.00281245	0.00551478	193.325	0.00557137	0.00484179	0.0578264	0.0161095	0	194.457	0.277154	0.128961	0.10406	194.55	0.280123	0.647955	0.565511	0.491401	0.130909
	0.0529353	0.0485216	0.0204454		192.835	0.00962492	0.00493075	0.0186296	192.927	0.0533085	0.0828098	0.0580724	0.0262222	0.0366228	193.439	0.00152926	0.00309371	0.00585055	193.542	0.0057068	0.00539064	0.0572896	0.0164684	0	194.663	0.279677	0.137059	0.115055	194.765	0.265897	0.596991	0.548535	0.497861	0.14159
	0.0529846	0.0705041	0.0291763		193.04	0.0102312	0.00547033	0.019097	193.142	0.0487464	0.0835995	0.0581944	0.0254282	0.0365664	193.655	0.00129422	0.00293883	0.0059963	193.757	0.00585389	0.00579727	0.0564611	0.016855	0	194.878	0.278757	0.144985	0.128012	194.984	0.251193	0.543376	0.52444	0.499895	0.151168
	0.0500529	0.0686284	0.0338849		193.254	0.0107143	0.00508791	0.0194068	193.342	0.0440958	0.0835969	0.0587563	0.0263623	0.0361636	193.87	0	0.00258234	0.00544149	193.965	0.00630506	0.00644599	0.0558048	0.0174396	0	195.097	0.275486	0.151996	0.142398	195.197	0.236374	0.49105	0.496812	0.496701	0.161263
	0.0439877	0.0761776	0.0397974		193.457	0.010763	0.00558708	0.0204217	193.554	0.0402322	0.0845876	0.0597046	0.0271567	0.0362348	194.078	0	0.00359908	0.00604295	194.173	0.00631507	0.00686629	0.0549179	0.0178787	0	195.318	0.271318	0.157781	0.157079	195.412	0.21955	0.434713	0.46525	0.489922	0.171141
	0.0408774	0.0791177	0.043297		193.669	0.0105009	0.0058319	0.0197148	193.764	0.0369377	0.0852603	0.0606279	0.0278479	0.0383871	194.28	5.66391e-05	0.00391515	0.00672997	194.375	0.00589987	0.00768183	0.0539987	0.018179	0	195.527	0.264888	0.161377	0.171949	195.625	0.203977	0.375649	0.4304	0.477577	0.178931
	0.0366587	0.095183	0.0530268		193.878	0.0107126	0.00590345	0.0194814	193.98	0.0326876	0.0845405	0.0614393	0.0270358	0.0382163	194.489	0.000330417	0.004613	0.00653938	194.592	0.00602672	0.00765906	0.051345	0.0185486	0	195.739	0.255264	0.163518	0.185105	195.836	0.188202	0.321858	0.393344	0.461917	0.183897
	0.0338012	0.0784832	0.053804		194.093	0.00896593	0.00638379	0.0188277	194.185	0.0285663	0.082898	0.0608889	0.0269687	0.0391313	194.705	0	0.00471324	0.00671664	194.807	0.00617228	0.00786341	0.0494545	0.0179739	0	195.949	0.242983	0.163624	0.197363	196.041	0.172386	0.270683	0.355897	0.440535	0.186636
	0.0344952	0.0791813	0.0499734		194.3	0.0087823	0.00646441	0.0182775	194.409	0.0267913	0.0835949	0.0609729	0.028443	0.0403538	194.924	0	0.00445428	0.00670514	195.003	0.00685419	0.00830552	0.0467229	0.0169467	0	196.158	0.231074	0.162091	0.207978	196.257	0.157649	0.221144	0.315953	0.414937	0.18726
	0.0324833	0.0742978	0.0500278		194.525	0.00863395	0.00650385	0.0175533	194.632	0.0238385	0.0836563	0.0606606	0.0283767	0.0397231	195.111	0.000100974	0.00428512	0.00714308	195.201	0.00613945	0.00690189	0.0440413	0.0163874	0	196.371	0.217514	0.158721	0.217383	196.474	0.14612	0.174805	0.275771	0.388667	0.186315
	0.0372869	0.074718	0.0482527		194.747	0.00750024	0.00621489	0.0159552	194.849	0.0208664	0.0836352	0.05899	0.0284414	0.0393472	195.311	0.00125397	0.00412382	0.0071413	195.415	0.00556663	0.00649186	0.0406293	0.015361	0	196.598	0.203491	0.153472	0.224046	196.688	0.137336	0.13361	0.236913	0.357717	0.181773
	0.0417004	0.06805	0.0486239		194.961	0.00633546	0.00636804	0.0149407	195.063	0.0190979	0.0841402	0.0585351	0.029344	0.0390759	195.531	0.00189624	0.00412571	0.00765188	195.631	0.0055253	0.0064287	0.0389004	0.0155824	0	196.802	0.189715	0.147975	0.227822	196.902	0.130646	0.0993034	0.201501	0.325018	0.176107
	0.0358026	0.0646849	0.0407726		195.178	0.00579565	0.00624045	0.0149061	195.284	0.0181223	0.0847451	0.0593761	0.0293166	0.038949	195.758	0.00271544	0.00423558	0.00810987	195.851	0.00582129	0.00678237	0.0370789	0.0169862	0	197.012	0.176803	0.142627	0.229941	197.112	0.125966	0.0714931	0.167822	0.291916	0.16706
	0.0190613	0.0656763	0.040516		195.397	0.00456706	0.00623576	0.014388	195.498	0.0176534	0.0845121	0.0594334	0.0300477	0.0393409	195.964	0.00296535	0.00449995	0.0082008	196.066	0.00588716	0.00585201	0.0363039	0.0180806	0	197.224	0.164136	0.134545	0.229518	197.324	0.124663	0.0487827	0.136359	0.259952	0.157346
	0.013236	0.069862	0.0363313		195.587	0.00308712	0.00545143	0.0141141	195.665	0.0166907	0.0832261	0.0590233	0.0293385	0.039865	196.177	0.00300793	0.00531009	0.00925702	196.27	0.00542654	0.00537798	0.0371535	0.0198295	0	197.436	0.152398	0.127243	0.226185	197.534	0.127007	0.0348962	0.109087	0.229009	0.146834
	0.00468044	0.0690529	0.0274077		195.788	0.00303605	0.00589121	0.0145025	195.893	0.0156317	0.0839876	0.058796	0.0295461	0.0403358	196.384	0.00297088	0.00508192	0.00981716	196.48	0.00500543	0.00495181	0.036835	0.0221942	0	197.653	0.142408	0.118431	0.220838	197.754	0.130107	0.0240275	0.0857979	0.197874	0.134317
	0.00324075	0.0686529	0.0301463		196.009	0.00220002	0.00568226	0.0142824	196.112	0.0149902	0.0838328	0.0596824	0.030507	0.0407584	196.593	0.00291422	0.0052198	0.00927385	196.697	0.00551873	0.00588297	0.0376811	0.0249736	0	197.868	0.131961	0.109208	0.213475	197.97	0.135112	0.0181363	0.066237	0.167927	0.121036
	0.00105414	0.0710163	0.0236959		196.224	0.00133201	0.005517	0.0144533	196.328	0.0134954	0.0820025	0.059089	0.031028	0.0411118	196.814	0.00234708	0.00509145	0.00932428	196.917	0.00477432	0.0059193	0.0382375	0.0285677	0	198.083	0.122673	0.100193	0.20439	198.186	0.141201	0.0164922	0.0515516	0.141626	0.108407
	0.00119093	0.0721503	0.0232097		196.427	0.000861527	0.00518502	0.0143873	196.53	0.0131366	0.0825931	0.0595562	0.0320862	0.0412101	197.036	0.00246307	0.0048899	0.00866873	197.133	0.00537428	0.00623231	0.0395747	0.0321591	0	198.298	0.115345	0.0921946	0.193322	198.4	0.148355	0.0175257	0.0397476	0.117161	0.0944056
	0.00188437	0.0706022	0.0357197		196.642	0.00048948	0.00455927	0.014244	196.745	0.012676	0.0816466	0.0594597	0.0325145	0.0410696	197.253	0.00132736	0.00435263	0.00832525	197.348	0.00501787	0.00507465	0.0400255	0.0355468	0	198.512	0.108435	0.0841874	0.180235	198.612	0.155601	0.0204727	0.0317789	0.0958462	0.0820181
	0.00086878	0.0662846	0.0356945		196.857	0.000591856	0.00490445	0.014508	196.95	0.0122462	0.0817121	0.0598479	0.0329722	0.0419215	197.462	0.000883615	0.00335292	0.00699868	197.564	0.0049972	0.00426637	0.0395296	0.0395026	0.000524841	198.711	0.101563	0.0770991	0.165884	198.795	0.161233	0.0239296	0.0283232	0.0818004	0.0716389
	0.00603969	0.0597166	0.0204512		197.063	0	0.00359773	0.0149376	197.164	0.0118315	0.0826723	0.0607259	0.0334568	0.0421094	197.678	0.00112351	0.00300377	0.0061789	197.771	0.00496796	0.00293264	0.0392337	0.0439207	0.00234827	198.906	0.0952202	0.0714294	0.153429	199.005	0.167124	0.0263967	0.0259293	0.068519	0.0599854
	0.00510442	0.0587177	0.0186187		197.276	0	0.00290301	0.0145245	197.365	0.0111029	0.0819046	0.0604351	0.0335217	0.0412633	197.886	0.00114085	0.00299482	0.00588704	197.989	0.00422081	0.00173831	0.0370408	0.0492233	0.00426992	199.123	0.0886259	0.0653713	0.140008	199.217	0.170882	0.0273697	0.023576	0.058152	0.0502922
	0.0104894	0.0577165	0.0222257		197.479	0	0.00194664	0.0146802	197.574	0.00963143	0.0826944	0.0614411	0.0334997	0.0416631	198.105	0.00122555	0.00268028	0.00500745	198.204	0.00313563	0.000688348	0.0343817	0.0521479	0.00520325	199.334	0.0821238	0.060795	0.127982	199.43	0.172817	0.0280262	0.0213628	0.0505845	0.0412616
	0.0112916	0.0504107	0.0336489		197.692	0	0.00100729	0.0140078	197.795	0.00924285	0.0831069	0.062835	0.0335906	0.0405987	198.315	0.00120041	0.00148788	0.00361131	198.414	0.00225544	0.00032	0.0301251	0.0520278	0.00588905	199.545	0.0769602	0.0581742	0.118227	199.639	0.173855	0.0283973	0.0183684	0.0447623	0.0337434
	0.0175195	0.0453131	0.0429318		197.907	0	0.000714239	0.0150991	198.01	0.00801302	0.0832551	0.0628106	0.0327916	0.0406187	198.525	0.00110002	0.00124506	0.00232487	198.628	0.0020151	0	0.0245126	0.0501457	0.00582278	199.76	0.0724187	0.054877	0.109782	199.863	0.17268	0.029069	0.0161312	0.0407157	0.0275715
	0.0158259	0.0452311	0.042015		198.121	0	0.000444054	0.0155444	198.222	0.00685357	0.0831237	0.0626559	0.0329907	0.0413436	198.738	0.000953033	3.19682e-05	0.00185302	198.839	0.00164561	0	0.0200208	0.0454282	0.0054611	199.975	0.0675299	0.05098	0.102961	200.077	0.169418	0.0288055	0.013744	0.0370292	0.0244331
	0.0179679	0.0476353	0.038513		198.322	0	0.000213916	0.0160493	198.414	0.005931	0.0832263	0.0642442	0.0322054	0.0415586	198.952	0	0	0.000869782	199.033	0.00109982	0	0.037166	0.0388342	0.00478227	200.19	0.0640509	0.0471613	0.0973982	200.294	0.16527	0.0291143	0.0135632	0.0337897	0.0225818
	0.0236552	0.0509768	0.028673		198.528	0	0	0.0152179	198.631	0.00546063	0.0830965	0.0646537	0.031863	0.0408827	199.145	0	0	0	199.217	0.00168736	0	0.0538523	0.0286229	0.00430826	200.405	0.0593528	0.0443757	0.0927234	200.51	0.158763	0.0288413	0.0109727	0.0312892	0.0211098
	0.0148328	0.0408596	0.0304082		198.744	0	0	0.0145789	198.845	0.00437053	0.0838642	0.0654665	0.0319222	0.0403827	199.326	3.3984e-05	0	0.000295603	199.419	0.00183462	0	0.0639313	0.0183338	0.00494899	200.629	0.0539643	0.0408169	0.08774	200.731	0.149939	0.029745	0.00984852	0.0292669	0.0216055
	0.0165992	0.0454939	0.0270365		198.957	0.000550533	0	0.0153942	199.05	0.00237887	0.0836976	0.0660229	0.0311075	0.0398252	199.543	0	0	0	199.643	0.00263964	0.00574125	0.0714899	0.00962472	0.00668206	200.844	0.0491055	0.0380604	0.0830427	200.94	0.140364	0.0297218	0.00894891	0.0268177	0.0212043
	0.0163784	0.0476478	0.0257221		199.161	0.000797094	0	0.0154247	199.264	0.000389693	0.0826934	0.065641	0.0310236	0.040057	199.747	0	0	0	199.855	0.00361694	0.0206227	0.0812576	0.00239556	0.0106296	201.054	0.0455464	0.0361819	0.0791811	201.158	0.128356	0.0300607	0.00837685	0.0248133	0.0196558
	0.00736372	0.0453267	0.0234709		199.384	0.000253091	0	0.0144217	199.491	0.000391427	0.0820411	0.0659146	0.0312582	0.04013	199.963	0	0	0	200.066	0.00436626	0.0336018	0.0894427	0.00290902	0.0160306	201.286	0.0422957	0.0340474	0.0752999	201.395	0.115011	0.0311358	0.00828991	0.0208571	0.0187396
	0.0144747	0.0465608	0.0212649		199.61	0.000514504	0	0.0134298	199.713	0.000380264	0.0821477	0.0657052	0.0312154	0.0400744	200.168	0.000103054	0.00116409	0.000756833	200.262	0.00439252	0.0469619	0.0963888	0.00739704	0.0246159	201.512	0.0387074	0.032098	0.0723679	201.612	0.10048	0.029743	0.00827864	0.0173597	0.0169898
	0.0189288	0.0574848	0.0225746		199.801	0.000811613	0.000205721	0.0127096	199.874	0	0.0820335	0.0657862	0.0315015	0.0401355	200.377	0.00336428	0.00468583	0.00331151	200.471	0.00452423	0.0559569	0.104656	0.0180032	0.0353643	201.716	0.0368915	0.0300913	0.0678343	201.819	0.0877116	0.029936	0.00912766	0.0156709	0.0159649
	0.0231803	0.0606389	0.0193596		199.994	3.62265e-05	0.000544457	0.0121016	200.103	0	0.0816195	0.0653187	0.0306849	0.0396403	200.583	0.00585921	0.00638718	0.00565811	200.685	0.00461285	0.0669694	0.116979	0.0368755	0.0491118	201.919	0.0354611	0.0286978	0.0662487	202.022	0.07472	0.0294565	0.00885785	0.0143486	0.0156309
	0.0213786	0.0582856	0.0165998		200.229	0.000377809	4.45143e-05	0.0123052	200.328	0.000260202	0.0819285	0.0646386	0.0296236	0.0396219	200.798	0.00826083	0.00880449	0.00749939	200.9	0.00560872	0.0757287	0.128686	0.0623642	0.067145	202.142	0.0318582	0.0268334	0.0625699	202.242	0.0625329	0.0299153	0.00996179	0.0134866	0.0138773
	0.028075	0.0548796	0.0157822		200.445	0	0.000417966	0.0124434	200.544	0.00756735	0.080813	0.0643951	0.02958	0.038683	201.012	0.00983964	0.010651	0.00913127	201.118	0.00599525	0.0813963	0.145042	0.0955554	0.0878209	202.354	0.0296184	0.0262877	0.0601122	202.453	0.0526519	0.0301346	0.0107611	0.0125602	0.013071
	0.0309353	0.0490092	0.018474		200.667	0	0.000857701	0.0126326	200.773	0.01388	0.080014	0.0634098	0.029077	0.0390276	201.234	0.0117844	0.0130064	0.0109401	201.331	0.00630019	0.0867675	0.162672	0.135641	0.109244	202.565	0.0282382	0.0246402	0.0568487	202.654	0.045206	0.0305804	0.0113112	0.0116226	0.0128616
	0.0390075	0.0384879	0.0244235		200.877	0	0.000909377	0.0118545	200.974	0.02324	0.080381	0.0629833	0.0285253	0.0386432	201.45	0.0133619	0.0153039	0.0126861	201.553	0.00643729	0.0916741	0.185	0.190762	0.132863	202.77	0.027203	0.0237245	0.0544116	202.86	0.0383836	0.0296814	0.0109528	0.0110897	0.0124013
	0.0356042	0.0363217	0.0207133		201.09	0.000305651	0.00125109	0.0107937	201.181	0.0320631	0.079498	0.0622957	0.0288104	0.0384321	201.672	0.0148328	0.016992	0.0155322	201.766	0.00807999	0.0972782	0.212571	0.250293	0.158401	202.974	0.027302	0.0226406	0.0519132	203.066	0.0346358	0.0299354	0.0120467	0.0103974	0.0119945
	0.0314059	0.0456099	0.0217702		201.299	0.000575748	0.0015481	0.0106664	201.401	0.04358	0.0805919	0.0615314	0.0288508	0.0388511	201.888	0.0162386	0.0190857	0.0175124	201.997	0.00963127	0.10042	0.242854	0.323414	0.186578	203.18	0.0252604	0.0210132	0.0487481	203.283	0.0306139	0.0302053	0.012946	0.00982392	0.010721
	0.0293945	0.0401949	0.024969		201.503	0.00103143	0.00217218	0.0106273	201.605	0.0525608	0.0809107	0.0600657	0.0280169	0.0389598	202.112	0.0157161	0.0200672	0.0185827	202.209	0.0127339	0.102622	0.273703	0.39957	0.216169	203.396	0.0237106	0.0208334	0.0461256	203.49	0.0275872	0.030696	0.0136789	0.00965508	0.00992971
	0.0322969	0.0342365	0.0296109		201.718	0.000987334	0.00230503	0.0105811	201.814	0.0620881	0.0855962	0.0626117	0.0284117	0.0391801	202.321	0.0157602	0.0208403	0.0190166	202.417	0.0144288	0.103397	0.304499	0.478363	0.244674	203.602	0.0223654	0.0197103	0.0432396	203.705	0.0254719	0.0310041	0.0150218	0.00942665	0.00988707
	0.0341033	0.0426443	0.0280038		201.921	0.000865399	0.00278566	0.0111286	202.025	0.0712132	0.0929897	0.0663141	0.0280648	0.0392715	202.53	0.0154238	0.0230201	0.0195059	202.631	0.0160995	0.104757	0.338011	0.56409	0.273064	203.803	0.0212924	0.018773	0.0411689	203.896	0.0237282	0.0293555	0.0152972	0.00960551	0.00972198
	0.0422405	0.0421752	0.0247107		202.145	0.000936706	0.00180495	0.0103801	202.246	0.0786827	0.0985991	0.0706385	0.0273878	0.0400661	202.744	0.0143533	0.0231471	0.020033	202.847	0.016925	0.106119	0.370742	0.650425	0.30035	204.013	0.0206301	0.0170296	0.0390567	204.116	0.0225982	0.0287046	0.0143267	0.00989746	0.00859606
	0.0431158	0.0496086	0.0247948		202.356	0.00159944	0.00235439	0.0115805	202.446	0.0842891	0.103945	0.0738665	0.0255225	0.0397594	202.944	0.0134381	0.0238312	0.019739	203.026	0.0184872	0.106028	0.399472	0.724164	0.321038	204.229	0.0194529	0.0156749	0.0361935	204.333	0.0199882	0.0292673	0.014076	0.0102342	0.00786233
	0.0458927	0.0336904	0.0171425		202.558	0.000746657	0.00207186	0.0110401	202.652	0.0870961	0.0986211	0.0701455	0.0246302	0.0394686	203.139	0.0124769	0.0243425	0.019591	203.233	0.0183217	0.104936	0.431124	0.805339	0.341315	204.448	0.0176331	0.0142349	0.0342116	204.536	0.0173949	0.0295467	0.0149287	0.0100766	0.00721679
	0.0601353	0.0375942	0.0166723		202.767	0.00139277	0.00237351	0.0115568	202.861	0.0913633	0.0949782	0.0658722	0.0230285	0.039273	203.349	0.0121188	0.0241862	0.0195722	203.444	0.0180755	0.101036	0.456541	0.88215	0.35841	204.651	0.0166754	0.0125344	0.0323294	204.757	0.0151845	0.0294715	0.015553	0.00987272	0.00628346
	0.0746392	0.0370844	0.0192204		202.973	0.000877347	0.00153599	0.0114679	203.075	0.091333	0.0831373	0.0561905	0.0217557	0.039465	203.556	0.0114463	0.0234914	0.0190551	203.648	0.0177944	0.0971858	0.479303	0.950836	0.373869	204.869	0.0163695	0.0112284	0.0315982	204.971	0.0146094	0.0292271	0.0158277	0.0106134	0.00702643
	0.077969	0.0423586	0.0133991		203.188	0	0.00120557	0.0108795	203.282	0.0905093	0.0637637	0.0417679	0.0202485	0.0392622	203.761	0.0111622	0.0229449	0.0186328	203.864	0.0177924	0.092984	0.499297	1.01415	0.386586	205.09	0.0156162	0.0101883	0.0300499	205.177	0.0137863	0.0281258	0.0166201	0.0103551	0.00672212
	0.0726525	0.0469848	0.0126464		203.386	0.000414707	0.0010448	0.0112076	203.481	0.0879852	0.0377318	0.0249242	0.0185013	0.0384582	203.975	0.0106743	0.0226479	0.018333	204.079	0.017726	0.0889258	0.516641	1.06641	0.395075	205.289	0.0148384	0.00983558	0.0286093	205.39	0.0124373	0.0269982	0.0166061	0.0103809	0.00632644
	0.0589096	0.0584649	0.0157035		203.597	0.000945824	0.0012241	0.0121022	203.701	0.0878168	0.0206511	0.0127906	0.01636	0.0381627	204.199	0.0103331	0.0215803	0.0177269	204.302	0.0167572	0.0843901	0.530811	1.11259	0.399004	205.49	0.0137527	0.0094002	0.0273522	205.582	0.0115906	0.0256497	0.0162033	0.0106561	0.00564079
	0.0518723	0.0591993	0.0117437		203.802	0.000650978	0.00166962	0.0121908	203.881	0.0882053	0.00795217	0.00363919	0.0153871	0.0382238	204.417	0.0102814	0.0213913	0.018046	204.513	0.0160342	0.0813851	0.542405	1.14273	0.399186	205.696	0.01327	0.00856068	0.0268111	205.799	0.0108878	0.0250706	0.015742	0.0112891	0.00603915
	0.0484803	0.0634253	0.0142922		203.986	0.00144932	0.00168803	0.0131985	204.059	0.0882758	0	0	0.0140165	0.0381102	204.628	0.0100334	0.0218429	0.0178307	204.732	0.0149695	0.0779928	0.55142	1.16336	0.394647	205.9	0.0134028	0.00798973	0.0262116	205.978	0.0112824	0.0250247	0.0150508	0.011679	0.00611689
	0.0386832	0.0712966	0.0123923		204.149	0.00241086	0.00280876	0.0140432	204.243	0.0902504	0	0	0.0139067	0.0374347	204.851	0.0103247	0.0212278	0.0174973	204.951	0.0142061	0.0752035	0.556429	1.17465	0.387174	206.091	0.0134659	0.00683744	0.0266631	206.194	0.010152	0.0244259	0.0147642	0.0115392	0.00612492
	0.0347099	0.0786633	0.0132259		204.357	0.00258852	0.00258248	0.0147378	204.442	0.0926711	0	0	0.0138271	0.0366508	205.05	0.00994278	0.021463	0.0166484	205.151	0.0139617	0.0746925	0.561047	1.1727	0.378185	206.306	0.0128483	0.00561074	0.0266432	206.409	0.00889433	0.02389	0.0136886	0.0111146	0.00604957
	0.0366199	0.0871278	0.0140949		204.558	0.00302947	0.00250236	0.0155389	204.651	0.100029	0	0	0.0139854	0.0354663	205.264	0.0099564	0.0215608	0.0160806	205.359	0.0140218	0.0726134	0.56324	1.16316	0.366919	206.523	0.0135918	0.00532953	0.0270167	206.61	0.00851866	0.0221194	0.0135613	0.0115668	0.00675814
	0.0299052	0.0978111	0.0224467		204.768	0.00435687	0.00307263	0.0167041	204.866	0.111463	0	0	0.0140314	0.034539	205.469	0.0105258	0.0212877	0.0160226	205.573	0.0142304	0.0700321	0.564212	1.14618	0.355509	206.722	0.0136404	0.00560024	0.0259197	206.826	0.00734634	0.0216934	0.0131504	0.0117853	0.00710005
	0.0321809	0.101684	0.0303435		204.979	0.00492496	0.00393363	0.0187311	205.073	0.127483	0	0.0191569	0.0139398	0.0333454	205.687	0.00992312	0.020429	0.0156874	205.789	0.0122825	0.0683495	0.565463	1.12748	0.342664	206.925	0.0128262	0.00513717	0.0253038	207.019	0.00645445	0.0208115	0.0125563	0.0116323	0.00769314
	0.033559	0.0989945	0.0201038		205.193	0.00633487	0.00532673	0.0216715	205.284	0.142533	0.0448693	0.0599283	0.0146223	0.0329858	205.903	0.010743	0.021289	0.0161084	206.007	0.0118861	0.0690953	0.570391	1.10991	0.332328	207.136	0.0117038	0.00529877	0.0238932	207.231	0.00495822	0.0207316	0.0125721	0.0120177	0.00807551
	0.0466899	0.0865524	0.0173273		205.398	0.00672489	0.00579265	0.023693	205.493	0.157744	0.11477	0.109305	0.0156106	0.0315429	206.096	0.0104008	0.0216014	0.0162977	206.189	0.0116575	0.0691262	0.575927	1.09653	0.325509	207.346	0.0103763	0.00527063	0.0229815	207.443	0.00372537	0.0210128	0.0131268	0.0116849	0.00755899
	0.0562927	0.0826566	0.0214737		205.608	0.00804368	0.00817994	0.0256997	205.705	0.172872	0.201193	0.166976	0.0164944	0.0311385	206.308	0.0105466	0.0214569	0.0163844	206.418	0.0108979	0.0700698	0.586717	1.08857	0.319971	207.558	0.00906172	0.00528805	0.0216999	207.662	0.00197864	0.0212859	0.0140555	0.0114451	0.00799864
	0.0588207	0.0868315	0.0269247		205.82	0.00919418	0.0099615	0.0275008	205.922	0.183656	0.299596	0.227876	0.0171648	0.0307171	206.534	0.0110363	0.022791	0.0163985	206.642	0.00971999	0.0705217	0.602042	1.08547	0.31605	207.774	0.00833744	0.00583027	0.0208435	207.877	0.001088	0.020942	0.0142948	0.0112961	0.00837329
	0.061565	0.0754406	0.028844		206.034	0.0103596	0.0119857	0.0295222	206.127	0.197048	0.400609	0.28837	0.018119	0.0293835	206.758	0.0114316	0.0230185	0.01672	206.862	0.00990874	0.0735019	0.620546	1.08513	0.314845	207.991	0.0071094	0.00580699	0.0192353	208.09	0.000357268	0.0214233	0.0146908	0.0115433	0.00842165
	0.067854	0.0781646	0.0289832		206.241	0.0122717	0.0147088	0.0316541	206.342	0.212197	0.512259	0.349337	0.0180923	0.0290313	206.974	0.0118956	0.024668	0.0170806	207.066	0.00989555	0.0763811	0.642962	1.09176	0.316133	208.198	0.00634242	0.00568659	0.0179445	208.305	0.000120622	0.0219625	0.0138822	0.0114961	0.00890209
	0.0628109	0.0766822	0.0256254		206.456	0.0138303	0.0174316	0.033723	206.558	0.233575	0.631307	0.408608	0.018401	0.0286669	207.18	0.0124625	0.0253644	0.0179121	207.281	0.0103214	0.0803814	0.668374	1.10176	0.317904	208.419	0.00554826	0.00617869	0.0163956	208.502	0	0.0214848	0.0137735	0.0106724	0.00945405
	0.0698691	0.0668578	0.0243593		206.656	0.0158115	0.020172	0.034956	206.758	0.261796	0.748511	0.461264	0.0182264	0.028018	207.396	0.0124546	0.025785	0.0185329	207.503	0.0104013	0.0841186	0.696696	1.11392	0.321908	208.612	0.00562168	0.00623045	0.0153759	208.719	0	0.0217236	0.013237	0.0118147	0.00996542
	0.0674302	0.0531893	0.0248798		206.872	0.0171312	0.0234496	0.0352109	206.974	0.303713	0.873173	0.51015	0.018515	0.026856	207.608	0.0138449	0.0278646	0.018914	207.715	0.0114157	0.0887472	0.72525	1.1251	0.325684	208.822	0.00516058	0.00671298	0.0144661	208.93	0	0.0214612	0.0130686	0.0116567	0.0107436
	0.0561554	0.0378549	0.0271621		207.074	0.0194018	0.0266281	0.035751	207.158	0.345924	0.980491	0.548167	0.0187947	0.0261549	207.817	0.0131763	0.0291972	0.0192734	207.922	0.0127488	0.0915211	0.751786	1.13829	0.329414	209.054	0.00449586	0.00719172	0.0132379	209.157	0	0.0211048	0.0132115	0.0112947	0.0118095
	0.0595609	0.0316677	0.0218845		207.278	0.0209742	0.0286223	0.0370562	207.376	0.408939	1.09742	0.580867	0.0187033	0.0256557	208.026	0.012812	0.0301798	0.0189981	208.119	0.0132947	0.0945797	0.775128	1.15176	0.332813	209.272	0.00454352	0.00676166	0.0121438	209.376	0	0.0197775	0.012827	0.0119175	0.0121169
	0.0629568	0.0226694	0.0212808		207.478	0.0232954	0.0313723	0.0370172	207.571	0.480781	1.19887	0.601501	0.0188989	0.0263731	208.235	0.0127598	0.0308575	0.01949	208.33	0.0145632	0.0972374	0.799906	1.16297	0.336156	209.489	0.00504307	0.00719861	0.011172	209.59	0	0.0184673	0.0122479	0.0110629	0.0110877
	0.0531732	0.022162	0.0227577		207.675	0.0248956	0.0342184	0.0363897	207.768	0.560896	1.28594	0.612885	0.0185641	0.025704	208.434	0.0125928	0.0312339	0.0193796	208.514	0.0155161	0.0998164	0.819038	1.17353	0.339867	209.689	0.00473347	0.00681051	0.0107854	209.795	0	0.0179865	0.0114272	0.0102666	0.0109651
	0.0502082	0.0238983	0.022826		207.885	0.0264027	0.037119	0.0358322	207.98	0.657479	1.35632	0.610381	0.0176164	0.0251639	208.629	0.0124026	0.0317218	0.0199134	208.733	0.0152917	0.101004	0.83769	1.18046	0.343126	209.917	0.00455454	0.00710015	0.0102367	210.024	0	0.0163368	0.011265	0.0097649	0.010789
	0.0460556	0.0308126	0.0221993		208.095	0.027831	0.038572	0.0341731	208.19	0.762529	1.40656	0.596964	0.0161658	0.0234284	208.833	0.0121867	0.0326748	0.0199788	208.938	0.0157995	0.100319	0.851738	1.18435	0.344318	210.138	0.00460774	0.00682909	0.00854307	210.243	0	0.0152582	0.0109342	0.0097577	0.00968201
	0.0414167	0.0278476	0.0228711		208.279	0.0289451	0.0394533	0.0330634	208.352	0.849533	1.43125	0.576872	0.0144466	0.0227441	209.053	0.0117254	0.0334329	0.0201697	209.144	0.0157738	0.0988749	0.858712	1.18505	0.344988	210.355	0.00483217	0.00702932	0.00820439	210.458	0	0.0139545	0.00991141	0.0100353	0.00912493
	0.038698	0.0410925	0.0254819		208.454	0.0310064	0.0398102	0.0319681	208.537	0.945614	1.4403	0.54784	0.0126178	0.0220316	209.26	0.0110985	0.0331518	0.020444	209.361	0.0154449	0.0970625	0.85989	1.1799	0.344921	210.578	0.00445742	0.00680704	0.00743208	210.677	0	0.0145046	0.00915807	0.00980706	0.00829916
	0.0377244	0.0445492	0.0241552		208.625	0.0313825	0.0404764	0.0303952	208.698	1.03491	1.43012	0.513272	0.0108961	0.0205142	209.458	0.0107191	0.0328689	0.020014	209.561	0.014312	0.0952411	0.860141	1.17278	0.343899	210.797	0.00541277	0.00711098	0.00707516	210.9	0	0.0137529	0.0087641	0.00954085	0.00794975
	0.038186	0.0426868	0.0261427		208.79	0.0328365	0.0400604	0.028423	208.867	1.12507	1.40355	0.471573	0.0100611	0.019822	209.674	0.00971239	0.0327287	0.0199186	209.777	0.0137849	0.0959201	0.860336	1.1649	0.342015	211.008	0.00571785	0.00688893	0.00710459	211.111	0	0.0131235	0.00820076	0.00900294	0.00756017
	0.0358681	0.0427966	0.0324316		208.979	0.0331405	0.0392004	0.0255167	209.071	1.22339	1.35379	0.418446	0.00777028	0.0190578	209.89	0.0102409	0.032299	0.0196104	209.978	0.0129782	0.0968941	0.861926	1.16177	0.340054	211.223	0.00724023	0.00660654	0.00717542	211.327	0	0.0127574	0.00776992	0.00913738	0.00660673
	0.0294516	0.0483714	0.0345073		209.182	0.0332599	0.0389122	0.0230579	209.276	1.30864	1.28692	0.36169	0.00715584	0.0180015	210.092	0.0109281	0.0322074	0.0196155	210.193	0.0119567	0.0984123	0.868185	1.15893	0.337761	211.441	0.00823321	0.00550704	0.00709487	211.537	0	0.0120879	0.00760704	0.00904319	0.0060522
	0.0234671	0.0624238	0.0296809		209.39	0.0345221	0.0378568	0.0215675	209.479	1.38321	1.2153	0.305442	0.00666229	0.017733	210.283	0.0118607	0.0332049	0.0201141	210.374	0.0112345	0.0984264	0.87403	1.15698	0.336265	211.65	0.00841622	0.00500511	0.00677001	211.746	0	0.011945	0.00779728	0.00953973	0.00598234
	0.0234901	0.0647537	0.0316793		209.597	0.0344825	0.0363002	0.019429	209.706	1.44283	1.12013	0.247169	0.00535967	0.0164152	210.486	0.0116474	0.0330899	0.0202772	210.579	0.0111716	0.101423	0.881692	1.15892	0.335567	211.859	0.00844168	0.0051485	0.0067033	211.953	0	0.0106786	0.00701197	0.00921931	0.00543477
	0.0259035	0.0616942	0.0281606		209.82	0.0340296	0.03374	0.016568	209.906	1.48096	1.03212	0.201888	0.00485899	0.0157181	210.692	0.0118988	0.034032	0.0196404	210.784	0.0112226	0.104782	0.892119	1.16266	0.334686	212.065	0.00758676	0.00454952	0.00601564	212.158	0.0019307	0.00897861	0.00619547	0.00782746	0.00506663
	0.028453	0.0625637	0.022593		210.02	0.0339451	0.031027	0.0143675	210.119	1.49921	0.935107	0.162476	0.0040122	0.0150488	210.899	0.0119919	0.035252	0.0188722	210.983	0.0122216	0.109774	0.903254	1.16735	0.334081	212.27	0.00736385	0.00339838	0.00557954	212.364	0.0141976	0.00664248	0.00452316	0.0075362	0.00484994
	0.0374577	0.067	0.0174752		210.231	0.0337679	0.0279935	0.0125414	210.314	1.4963	0.85058	0.134865	0.00347735	0.0142019	211.074	0.0118838	0.0355357	0.0192973	211.164	0.0121925	0.114706	0.913502	1.17259	0.335322	212.478	0.00700814	0.00248584	0.00477131	212.58	0.0288981	0.00671426	0.00365078	0.00741911	0.0039346
	0.0352908	0.0659279	0.0168571		210.423	0.0339147	0.0260551	0.0115012	210.515	1.4696	0.759392	0.110309	0.00296498	0.0123565	211.279	0.0117369	0.0370232	0.0181466	211.385	0.0128308	0.120624	0.924139	1.17799	0.336849	212.692	0.00651558	0.00261124	0.00507128	212.795	0.042114	0.0137059	0.004295	0.00720858	0.00402051
	0.0408918	0.0551925	0.0188124		210.627	0.0322418	0.0231323	0.0105222	210.721	1.42124	0.668012	0.0885762	0.00318325	0.0112431	211.499	0.0124416	0.0373475	0.01718	211.596	0.0134799	0.124696	0.931101	1.1826	0.339295	212.908	0.00586884	0.00224732	0.00513559	213.01	0.0523273	0.0216961	0.00437098	0.00749597	0.00437968
	0.0476782	0.0512893	0.0184585		210.81	0.0303244	0.0206831	0.0100593	210.887	1.35999	0.599165	0.0775958	0.00303864	0.0108218	211.712	0.0124542	0.0374173	0.0157699	211.809	0.0145026	0.128602	0.935842	1.18566	0.34112	213.108	0.00569043	0.00202479	0.00516065	213.2	0.0618799	0.0259001	0.00467263	0.00809101	0.00494675
	0.0594829	0.0529033	0.0111437		210.976	0.0275002	0.0193884	0.00848253	211.052	1.28024	0.52716	0.0650261	0.00277535	0.0103797	211.929	0.0129193	0.0381056	0.0155317	212.031	0.0156039	0.13416	0.940521	1.19009	0.344335	213.315	0.00614927	0.00235036	0.00569469	213.41	0.0672966	0.0288244	0.00464691	0.00909269	0.00556404
	0.0588003	0.04998	0.0129243		211.141	0.025601	0.0177311	0.00757456	211.238	1.17453	0.438581	0.0507995	0.00226686	0.00929374	212.142	0.0140922	0.0394759	0.0156157	212.238	0.0161096	0.137076	0.942348	1.19316	0.346182	213.532	0.0052306	0.00201695	0.00441932	213.635	0.071152	0.0303083	0.00515172	0.00866053	0.00686796
	0.0544827	0.0472795	0.0171928		211.349	0.022519	0.015041	0.00640762	211.456	1.04233	0.344055	0.0343156	0.00119998	0.00846373	212.357	0.0147945	0.0402337	0.0155956	212.459	0.016303	0.141352	0.941016	1.19567	0.346473	213.748	0.00467376	0.0020569	0.00361182	213.841	0.0733602	0.0300349	0.00534072	0.00887735	0.00737506
	0.0553204	0.0520342	0.0140785		211.568	0.0189204	0.0124893	0.00582303	211.671	0.903226	0.264308	0.0254397	0.000922311	0.00807552	212.576	0.0155211	0.0402966	0.0166043	212.678	0.0167351	0.144474	0.934871	1.19714	0.345057	213.95	0.00381623	0.00180531	0.00436775	214.053	0.0770677	0.0308125	0.00666584	0.00884252	0.00850203
	0.0567707	0.0396896	0.0075828		211.781	0.0158582	0.0103865	0.00395236	211.878	0.766241	0.191979	0.0193257	0.00171707	0.00801374	212.792	0.0151003	0.0405895	0.0179388	212.895	0.0174405	0.146919	0.92762	1.19391	0.343753	214.172	0.00393268	0.00224663	0.00464845	214.279	0.0795835	0.0315357	0.00728899	0.00913715	0.00895318
	0.051583	0.0385446	0.0081877		211.997	0.0135926	0.00800616	0.00367678	212.092	0.632145	0.127983	0.0144672	0.00181902	0.00813259	213.008	0.0148495	0.0409415	0.0190213	213.102	0.0176057	0.146446	0.915171	1.18764	0.338941	214.399	0.00356329	0.00226466	0.00495862	214.501	0.0824315	0.0317364	0.00692394	0.00921095	0.0094219
	0.0493916	0.0383184	0.00272974		212.211	0.0117636	0.00608465	0.00320851	212.314	0.512095	0.0791948	0.00976274	0.00186795	0.00754204	213.209	0.0144202	0.0404751	0.0211044	213.305	0.0178908	0.145485	0.89889	1.17385	0.332506	214.616	0.00287884	0.00200573	0.00578331	214.719	0.085121	0.0327106	0.00728038	0.00928941	0.010032
	0.0491682	0.0354429	0.00212017		212.426	0.00933174	0.00487284	0.00203125	212.521	0.419038	0.0518986	0.00594798	0.00228752	0.00717258	213.419	0.0138777	0.0401635	0.0229576	213.521	0.0179068	0.144991	0.879034	1.15056	0.324065	214.835	0.00232844	0.00183409	0.00644281	214.946	0.0864273	0.0320764	0.00655262	0.00862959	0.00968139
	0.0485719	0.0317502	0.0075225		212.634	0.0083851	0.00380576	0.0010261	212.742	0.349563	0.0413168	0.00434787	0.00255739	0.00663	213.635	0.014438	0.0385752	0.0268941	213.739	0.0181479	0.140184	0.853704	1.11799	0.310528	215.062	0.00228703	0.0025126	0.00820169	215.165	0.0884008	0.0308147	0.0066108	0.00860838	0.00890678
	0.0450104	0.0324599	0.0140162		212.85	0.00832973	0.00322961	0.00136464	212.954	0.307046	0.0431042	0.0020441	0.0029471	0.00711502	213.852	0.0143042	0.0367016	0.0312669	213.953	0.016833	0.133417	0.825722	1.07664	0.29526	215.278	0.00185219	0.00284131	0.00839717	215.375	0.088679	0.0308355	0.00637439	0.00794587	0.00809301
	0.0493211	0.0324328	0.0167329		213.062	0.00795539	0.00272116	0.000940514	213.157	0.287805	0.0564554	0	0.00330082	0.00692311	214.054	0.0138633	0.0354605	0.0346228	214.147	0.0148236	0.127595	0.797307	1.03366	0.278933	215.486	0.00190958	0.00324534	0.00926489	215.583	0.0893603	0.0298234	0.00558866	0.00701712	0.00622823
	0.0527494	0.024264	0.01712		213.27	0.00809355	0.00234063	0.00101763	213.363	0.286089	0.0791549	0	0.00350798	0.00641758	214.259	0.0134552	0.0346415	0.0383295	214.356	0.0149201	0.120636	0.768682	0.982539	0.260224	215.703	0.00238889	0.00390065	0.00978811	215.804	0.0894763	0.0289792	0.00500775	0.00704731	0.00556566
	0.0633509	0.0128537	0.0257124		213.477	0.00862914	0.00254615	0.000183422	213.57	0.304715	0.112712	0	0.0037829	0.00642847	214.445	0.0120588	0.0337717	0.0418518	214.54	0.0140762	0.113773	0.743489	0.932614	0.242419	215.914	0.00248518	0.00461027	0.01022	216.016	0.0898447	0.0287495	0.00468474	0.00615657	0.00496645
	0.0582027	0.0181289	0.0292401		213.682	0.00986112	0.00321481	0	213.784	0.336672	0.154912	0	0.00401694	0.0066904	214.653	0.0117736	0.0332312	0.0458883	214.756	0.0126684	0.107243	0.716907	0.873538	0.220467	216.127	0.00193008	0.00473492	0.00952854	216.227	0.0899277	0.0279657	0.00473487	0.00585036	0.00446994
	0.0555039	0.0147684	0.0344713		213.896	0.0114021	0.00345283	0	213.998	0.373702	0.194564	0	0.00326365	0.00521958	214.876	0.0117269	0.0331378	0.0504817	214.975	0.0107034	0.101479	0.694123	0.812731	0.197639	216.343	0.00123754	0.00515266	0.00879202	216.442	0.0896556	0.027383	0.00336036	0.00446106	0.00309718
	0.0494342	0.0134606	0.0329349		214.11	0.0125579	0.00417842	0	214.205	0.420181	0.235064	0	0.00229909	0.00403885	215.094	0.011577	0.0333226	0.0554137	215.202	0.0104381	0.097613	0.675188	0.748167	0.175715	216.557	0.000447786	0.00479199	0.0083203	216.66	0.0897128	0.0279094	0.00286696	0.00411069	0.00218614
	0.0413887	0.02346	0.0347792		214.317	0.0140504	0.00549706	0	214.409	0.463331	0.273275	0	0.00180126	0.00333286	215.319	0.0116607	0.0335333	0.0591514	215.426	0.00973222	0.0962894	0.660547	0.68824	0.155407	216.773	0.00126093	0.00509289	0.00870549	216.867	0.0884781	0.0275015	0.00211572	0.00348135	0.00193822
	0.0419264	0.0218414	0.0335761		214.515	0.0146612	0.00723274	0	214.609	0.505589	0.310424	0	0.00097812	0.00212135	215.547	0.0122631	0.0341731	0.0637043	215.643	0.0090391	0.0970404	0.646937	0.630019	0.136624	216.979	0.000672058	0.00547145	0.00813875	217.082	0.0868787	0.0271832	0.00163107	0.00342035	0.00138898
	0.0371512	0.0196646	0.0372135		214.728	0.0163783	0.00818731	0	214.822	0.544017	0.346664	0	0	0.00062128	215.758	0.0122909	0.0348905	0.0668986	215.831	0.00807997	0.0987574	0.642111	0.582299	0.122055	217.196	0.000926608	0.00589988	0.00767944	217.29	0.0854365	0.0266298	0.00116377	0.00343995	0.000652213
	0.0324655	0.0163335	0.0331427		214.937	0.016673	0.00911586	0	215.033	0.572055	0.37604	0	0	0	215.923	0.0131926	0.0365022	0.06831	216.014	0.00847973	0.102318	0.639281	0.538344	0.10889	217.402	0.000922724	0.00580996	0.00723522	217.507	0.0833157	0.026218	0.00038323	0.00199355	0.000451193
	0.0316336	0.0189945	0.030762		215.147	0.0179381	0.00919929	0.000511287	215.243	0.593213	0.401543	0	0	0	216.133	0.0134339	0.0385611	0.0689603	216.232	0.00910335	0.108064	0.633577	0.490075	0.0959034	217.619	0.000840489	0.00622178	0.00640595	217.72	0.0817441	0.0259786	0.000723701	0.00192739	0.000536892
	0.0420183	0.0200907	0.034592		215.357	0.0182722	0.00884036	0.0017121	215.453	0.606805	0.421674	0	0	0	216.338	0.0143229	0.0405366	0.0694585	216.431	0.00895855	0.115646	0.629376	0.449122	0.0847916	217.821	0.000875269	0.00600821	0.00567588	217.925	0.0812026	0.0261414	0	0.00201876	0.000158213
	0.039963	0.0163204	0.0443704		215.568	0.0190803	0.010044	0.00254825	215.662	0.612889	0.437119	0	0	0	216.548	0.0156365	0.0420155	0.0692143	216.648	0.0108203	0.124905	0.623602	0.407938	0.0760035	218.038	0.000553199	0.00532255	0.00489869	218.14	0.081014	0.026385	0	0.00187661	0
	0.0345129	0.0115131	0.0520374		215.778	0.0185528	0.0101806	0.00306033	215.854	0.602813	0.441365	0	0	0	216.762	0.0168364	0.0434795	0.0674876	216.862	0.0122789	0.133271	0.614152	0.36995	0.0684151	218.242	0.000584443	0.00534637	0.00498961	218.335	0.0803109	0.0271365	0	0.00245697	0
	0.0319353	0.0110325	0.0565971		215.943	0.0188612	0.0105214	0.00302758	216.032	0.586286	0.440604	0	0	0	216.961	0.0175363	0.0456302	0.0656261	217.063	0.0132229	0.138813	0.600813	0.333983	0.0621968	218.455	0.00106764	0.00546597	0.00490153	218.559	0.0786816	0.026901	0	0.00192227	0
	0.0278887	0.0166115	0.0604903		216.145	0.0189866	0.0100457	0.00333208	216.247	0.55959	0.434145	0	0	0	217.176	0.0184182	0.0468138	0.0629782	217.269	0.0153315	0.144539	0.577236	0.297897	0.0570768	218.66	0.00130445	0.00519829	0.0038566	218.762	0.0762152	0.0270795	0	0.00196561	0
	0.0306237	0.0216647	0.0626634		216.359	0.0186788	0.00982231	0.00371919	216.454	0.522163	0.41785	0	0	0	217.388	0.019291	0.0483382	0.0601144	217.491	0.016759	0.14781	0.543133	0.259548	0.0523078	218.863	0.00163969	0.00471387	0.00344103	218.958	0.0756759	0.0285888	0	0.00343684	0
	0.027056	0.0301235	0.0642747		216.566	0.0171693	0.0100714	0.00391765	216.658	0.476715	0.393965	0	0	0	217.605	0.0205384	0.0488502	0.0564738	217.695	0.018664	0.151887	0.50658	0.224727	0.0483763	219.074	0.00170442	0.0043193	0.00297696	219.169	0.075837	0.0295351	0	0.00393949	0
	0.0239013	0.0227011	0.0608623		216.768	0.0157154	0.0107825	0.00470316	216.869	0.422458	0.363512	0	0.00335692	0	217.813	0.0203596	0.0484351	0.0520382	217.917	0.0203946	0.153513	0.462819	0.189629	0.0460466	219.285	0.00255159	0.00405752	0.0021607	219.38	0.0758617	0.0296982	0.000429484	0.00406009	0.000551224
	0.023947	0.0216477	0.0625306		216.983	0.0139185	0.00948068	0.00447264	217.084	0.364826	0.32597	0	0.0117779	0	218.023	0.0214152	0.0478694	0.0484553	218.132	0.0220566	0.153819	0.417017	0.159991	0.0431992	219.496	0.00298696	0.00354669	0.00239877	219.591	0.0765576	0.0301947	0.00146235	0.00390119	0.00103878
	0.0266877	0.0158999	0.0692026		217.197	0.0125581	0.00944015	0.0046794	217.288	0.307579	0.286027	0	0.020949	0	218.243	0.0222155	0.0464755	0.044128	218.325	0.0232337	0.151526	0.376314	0.137786	0.0399129	219.706	0.00393695	0.00262099	0.00220531	219.8	0.0763944	0.0315903	0.00245136	0.00419858	0.00140646
	0.0277243	0.0151422	0.071372		217.403	0.0122455	0.00973655	0.00533478	217.495	0.249166	0.24305	0	0.0318583	0.00159605	218.438	0.0228115	0.0450756	0.040779	218.543	0.0238964	0.147209	0.332874	0.117101	0.0371774	219.92	0.00466462	0.00173135	0.00177831	220.023	0.0768356	0.0314199	0.00274312	0.00399924	0.00186252
	0.030913	0.0227959	0.0667324		217.609	0.0104168	0.0088648	0.0058132	217.704	0.193796	0.199787	0	0.0427929	0.00812179	218.646	0.022262	0.0437327	0.0375394	218.748	0.0250004	0.141997	0.292743	0.100816	0.0342422	220.137	0.00531481	0.00174827	0.00213728	220.245	0.0761685	0.0316111	0.00353736	0.00352924	0.00231071
	0.0384328	0.0215737	0.0647095		217.818	0.00873239	0.00878785	0.00526156	217.92	0.141497	0.156534	0	0.054841	0.0155606	218.86	0.0216245	0.0408885	0.0342109	218.955	0.0264219	0.135871	0.254258	0.0892371	0.0316782	220.358	0.00445594	0.00162731	0.00207314	220.463	0.0781108	0.0302821	0.00361348	0.00195573	0.00183231
	0.050507	0.018152	0.0539324		218.032	0.00773908	0.00799749	0.00570579	218.125	0.103347	0.123006	0	0.0670138	0.0232178	219.069	0.0204404	0.0388724	0.0311765	219.162	0.0268343	0.126821	0.217735	0.0793173	0.0288437	220.578	0.00485474	0.000958679	0.00119156	220.686	0.0785721	0.0289484	0.00364085	0.000738212	0.00155521
	0.0572993	0.0269855	0.0538695		218.244	0.00766592	0.00739653	0.0058415	218.337	0.0743211	0.095284	0	0.0780829	0.0316002	219.275	0.019136	0.0356637	0.0279937	219.368	0.0283211	0.11806	0.184587	0.0725856	0.0265424	220.799	0.00459516	0	0.00037231	220.9	0.0784851	0.0283492	0.00377292	0.000788379	0.000904745
	0.0623701	0.0408037	0.0483373		218.45	0.00756981	0.00726139	0.00602258	218.537	0.0537614	0.0759853	0.0042984	0.0873208	0.0388098	219.482	0.0174032	0.0319235	0.0261914	219.574	0.0274722	0.10711	0.155291	0.0660436	0.0251601	221	0.00391914	0	0	221.077	0.0799685	0.0281204	0.00436486	0.000528939	0.000939633
	0.0538185	0.0372049	0.04824		218.654	0.00778476	0.00733303	0.00598862	218.74	0.0425981	0.0628658	0.0147928	0.0977877	0.0458872	219.689	0.0162598	0.0288176	0.0240079	219.783	0.0274602	0.0957366	0.130687	0.0587029	0.0238723	221.201	0.00394672	0	0	221.288	0.0810892	0.0268109	0.00497097	0	0.00113365
	0.0602421	0.0315028	0.0509254		218.853	0.00800339	0.00752398	0.00674014	218.952	0.0395762	0.0581953	0.0268925	0.108415	0.0535382	219.898	0.0147852	0.0245527	0.0218382	219.988	0.0274223	0.0842565	0.108288	0.0522809	0.0229179	221.408	0.00421536	0	0	221.507	0.0819157	0.0264011	0.00452155	0	0.000729496
	0.0638962	0.0307887	0.0517759		219.052	0.00860418	0.007917	0.00602724	219.143	0.0373558	0.057607	0.0383779	0.117293	0.0598339	220.076	0.0137705	0.0223029	0.0197757	220.179	0.0261503	0.0730061	0.0921731	0.0455619	0.0212095	221.627	0.00487191	9.08942e-05	5.17151e-05	221.729	0.0831365	0.0259343	0.00467299	0	0.00049579
	0.0683329	0.0295373	0.0521559		219.262	0.00891803	0.00903478	0.00569041	219.364	0.0360449	0.0577805	0.0518869	0.126575	0.0653688	220.291	0.0129241	0.0202717	0.0194296	220.385	0.0258725	0.0626392	0.079616	0.0410327	0.0197482	221.843	0.00433033	0.000917373	0.000596319	221.95	0.0832914	0.0255356	0.00373319	0.00017817	0
	0.0667065	0.0340658	0.0577466		219.476	0.00896699	0.00869621	0.00562409	219.565	0.0337705	0.0583762	0.0667361	0.133812	0.0709663	220.499	0.0124076	0.0186925	0.018595	220.603	0.0244796	0.05061	0.0683172	0.0362596	0.0174596	222.054	0.00345917	0.00118224	0	222.161	0.083155	0.0251339	0.00418233	0	0.000570096
	0.0617184	0.0416082	0.0564299		219.679	0.00867879	0.00791024	0.00612643	219.773	0.0319786	0.061921	0.0827397	0.139814	0.0757919	220.715	0.010905	0.016476	0.0173444	220.816	0.0227748	0.0417542	0.0597948	0.033143	0.0164292	222.265	0.00377842	0.00206973	0	222.373	0.0833447	0.0237991	0.00347385	0	0.000746363
	0.0637975	0.043698	0.0434149		219.89	0.0095326	0.00755709	0.00722768	219.993	0.0295076	0.0634815	0.102085	0.145581	0.0808923	220.93	0.00980374	0.0148494	0.01618	221.025	0.0215195	0.0328336	0.0531196	0.0294386	0.0146759	222.484	0.00382152	0.00216424	0	222.586	0.0829457	0.0237428	0.00269707	0	0.00103538
	0.0558101	0.0397221	0.0417624		220.091	0.0093298	0.00727746	0.00793187	220.164	0.0284246	0.0651434	0.12061	0.149811	0.0849618	221.121	0.00792484	0.0131123	0.0144353	221.207	0.0200856	0.0260864	0.0488768	0.0264314	0.01369	222.703	0.00421299	0.00314723	0	222.799	0.0821656	0.023781	0.00186031	0.000443337	0.0007779
	0.0537705	0.0409529	0.0372618		220.268	0.0103362	0.00735811	0.00939684	220.366	0.0251473	0.0641849	0.137899	0.151967	0.0887364	221.32	0.00667411	0.0128196	0.0133958	221.414	0.0168609	0.0196906	0.0442639	0.0233378	0.0118987	222.915	0.00414403	0.00380657	0	223.017	0.0818562	0.0238156	0.000715053	0.000489855	0.000591894
	0.0520541	0.0355289	0.0378451		220.475	0.0105021	0.00665574	0.00956305	220.574	0.0224271	0.0660365	0.15882	0.154939	0.0923319	221.526	0.00524313	0.0115425	0.0121645	221.618	0.0147176	0.015458	0.0408132	0.0203525	0.0102251	223.129	0.00381271	0.00380149	0.000212496	223.234	0.0818338	0.024237	0.000198001	0.00111028	0.000996877
	0.0441856	0.0378574	0.0440561		220.684	0.0103929	0.00758395	0.0100671	220.787	0.0198584	0.0682898	0.182802	0.157635	0.0949441	221.731	0.00426076	0.0100345	0.0108797	221.833	0.0118585	0.0128297	0.0356506	0.0188605	0.00902019	223.338	0.00369971	0.00383716	0.00104958	223.44	0.0800008	0.0238109	0	0.00143107	0.00101983
	0.0425396	0.0296	0.041627		220.897	0.0107781	0.00757237	0.0113325	220.995	0.018966	0.0718784	0.209638	0.160148	0.0982768	221.945	0.00355111	0.00813759	0.0101956	222.038	0.0103916	0.0105915	0.0324338	0.0166071	0.00808499	223.551	0.0035097	0.00402369	0.00169322	223.654	0.0814824	0.0250406	0	0.00203774	0.000614581
	0.0401454	0.027063	0.0381513		221.095	0.0104952	0.00708011	0.0126293	221.197	0.0169418	0.0699196	0.233153	0.161025	0.100335	222.15	0.00258586	0.00732141	0.00846901	222.252	0.00843308	0.00866587	0.0277412	0.0136386	0.00749818	223.767	0.00457816	0.00475882	0.00209497	223.863	0.0842013	0.0258013	0.000641646	0.00214448	0.00120077
	0.0333584	0.0231903	0.0356367		221.32	0.0102302	0.00775307	0.0129499	221.407	0.0164648	0.0714449	0.261499	0.162081	0.102044	222.364	0.00234251	0.0064882	0.00726588	222.467	0.00706912	0.00709645	0.0216078	0.0120962	0.00692397	223.974	0.00507669	0.00515954	0.00207819	224.061	0.0845441	0.026898	1.96103e-05	0.00297013	0.00114093
	0.031782	0.0157745	0.0323648		221.52	0.010139	0.00746367	0.0138844	221.621	0.0170894	0.0748751	0.28912	0.162877	0.103869	222.579	0.00205064	0.00612941	0.0064404	222.672	0.00645231	0.00545931	0.0173743	0.00897812	0.00619847	224.176	0.00588117	0.0048803	0.00177453	224.271	0.0848111	0.0282602	4.51229e-05	0.00381381	0.00145354
	0.0337486	0.0177298	0.0302534		221.721	0.0100284	0.00844507	0.0133035	221.812	0.0183505	0.0790718	0.31424	0.163745	0.106402	222.787	0.00204337	0.00576175	0.00604615	222.879	0.00403624	0.00414317	0.0128123	0.00619297	0.00478642	224.386	0.00581637	0.00510372	0.00163843	224.482	0.0840525	0.0295859	0.000466425	0.00452727	0.00197591
	0.0232817	0.0249078	0.0278761		221.933	0.0099971	0.00870136	0.0141084	222.035	0.0183845	0.0861484	0.339586	0.163666	0.107418	222.992	0.00145885	0.00582379	0.00517925	223.077	0.0033398	0.00375506	0.00961472	0.00576129	0.00415754	224.597	0.00508235	0.00425256	0.00117192	224.692	0.0822619	0.0304008	0.000354978	0.00428124	0.00130495
	0.0209072	0.0214391	0.021722		222.151	0.0103175	0.00950729	0.0147601	222.256	0.022162	0.097725	0.36688	0.163392	0.107205	223.189	0.00156491	0.00513717	0.00475265	223.287	0.00291069	0.00253672	0.00715882	0.00465442	0.00331986	224.807	0.00507654	0.00387767	0.00051295	224.902	0.0805543	0.0312527	0	0.00327127	0.000250997
	0.0136616	0.0215063	0.0192622		222.369	0.009956	0.0101901	0.0152937	222.47	0.0242877	0.110233	0.391831	0.162261	0.10759	223.406	0.00197331	0.00570899	0.00528471	223.508	0.0026804	0.00146703	0.00572749	0.00331913	0.00240058	225.021	0.00529007	0.0031454	0.000750665	225.123	0.0794923	0.0314982	0.000413611	0.00299665	0.000475155
	0.0147656	0.0264703	0.0119255		222.585	0.0101361	0.0110871	0.016502	222.681	0.027421	0.126942	0.415049	0.162943	0.108119	223.62	0.00231721	0.00500352	0.0046792	223.722	0.0025249	0.00097288	0.00319908	0.00283539	0.00203468	225.236	0.00601192	0.00362247	0.00151805	225.338	0.0782406	0.0312092	0.000902579	0.0028299	0.000562927
	0.0125022	0.034874	0.00651227		222.802	0.0108377	0.0122779	0.0175326	222.904	0.0309152	0.146172	0.435933	0.161504	0.107255	223.829	0.00301074	0.00508849	0.00480033	223.905	0.002624	5.32796e-05	0.000518346	0.00164464	0.00230522	225.436	0.00531885	0.00317414	0.00107865	225.533	0.0783342	0.0306949	0.00158061	0.00248476	0.000291134
	0.00319236	0.0402323	0.0116268		223.017	0.0116529	0.0131015	0.0190934	223.124	0.033859	0.167843	0.454061	0.160561	0.10637	224.018	0.00348829	0.00519474	0.00394181	224.113	0.00204392	0	0	0.000787386	0.00182698	225.647	0.00575495	0.00241655	0.000748878	225.75	0.0780286	0.0308328	0.00169517	0.00125745	0
	0.00569663	0.0381756	0		223.237	0.0122012	0.0133284	0.0194715	223.337	0.0377638	0.189435	0.468591	0.159431	0.105591	224.225	0.00355218	0.00554458	0.00308729	224.318	0.00238677	5.14573e-05	0	0.000496674	0.00150679	225.87	0.00553716	0.00171546	0.000188207	225.965	0.0775132	0.0308946	0.00198634	0.000756254	5.46741e-05
	0.00730972	0.0402202	0		223.451	0.0133977	0.0137176	0.0204798	223.542	0.0421948	0.21349	0.480605	0.15836	0.104989	224.437	0.00394485	0.00639589	0.0027872	224.53	0.00179348	1.40324e-05	0	0.000653286	0.00132105	226.077	0.00523441	0.00144564	0.000282308	226.172	0.0773765	0.0308161	0.00214644	0	0.000219514
	0.0170626	0.0382588	0.00272206		223.637	0.0137867	0.0143551	0.0214533	223.747	0.0451821	0.235829	0.489117	0.155952	0.103354	224.642	0.00365285	0.00592333	0.00247941	224.734	0.00167291	0	0	0.000314651	0.000627583	226.285	0.0041002	0.000564074	0	226.379	0.0785634	0.030351	0.00201267	0	0
	0.0105138	0.0408718	0.00884185		223.862	0.0144907	0.0149254	0.0212669	223.951	0.0483019	0.257635	0.493993	0.153401	0.101629	224.85	0.00398516	0.00555545	0.00218538	224.946	0.00192402	6.56903e-06	0	0	0.000313331	226.484	0.00419247	0	0	226.578	0.0789341	0.0302906	0.00251204	0.000212253	0
	0.0155951	0.0480636	0.0155713		224.062	0.0144779	0.0147501	0.0204119	224.155	0.0522194	0.279956	0.49821	0.151848	0.099307	225.06	0.0036364	0.00603991	0.00172014	225.163	0.00226852	0.000489799	0	0.000323396	3.42156e-05	226.684	0.0042579	0.000527098	0	226.761	0.0792893	0.0306062	0.00242339	0.000538228	0.000348465
	0.0198822	0.0549418	0.0207768		224.269	0.0148745	0.0146601	0.0196228	224.347	0.0545837	0.2986	0.498295	0.149568	0.0973043	225.275	0.00288381	0.00547587	0.00153854	225.368	0.00250246	0	0	0	0.000678753	226.88	0.00422294	0.000663988	0.000127259	226.983	0.0788305	0.0306889	0.00310377	9.61575e-05	0.000655991
	0.0173631	0.060489	0.0203362		224.44	0.0149476	0.0142474	0.0192962	224.533	0.0563424	0.315737	0.495708	0.147563	0.0950472	225.488	0.00291279	0.00502745	0.00226521	225.58	0.00295368	0	0	0	0	227.095	0.0035088	0.000618928	0	227.188	0.0791769	0.0304458	0.00365171	0.00123898	0.000649783
	0.0249669	0.0695996	0.0183213		224.627	0.0145725	0.0146994	0.0184017	224.722	0.0565612	0.329468	0.48953	0.144335	0.0928269	225.695	0.00323638	0.00530838	0.00235603	225.789	0.00326333	0	0	0	0	227.3	0.00313759	0.00087639	4.4654e-05	227.404	0.0802225	0.0311202	0.0035081	0.0030095	0.000732101
	0.0212136	0.076836	0.0212221		224.837	0.0145079	0.0150499	0.0173458	224.931	0.05713	0.340807	0.479594	0.139854	0.0906891	225.902	0.00367518	0.0054204	0.00226919	226.004	0.002834	0	0	0	0	227.516	0.00231666	0.000894695	6.15856e-05	227.619	0.079586	0.0306093	0.00450591	0.00354045	0.000767389
	0.0259271	0.0774346	0.0216917		225.048	0.014838	0.0146267	0.0170194	225.15	0.0558892	0.348621	0.465282	0.133145	0.0860595	226.125	0.00284865	0.00474527	0.0029686	226.227	0.00258733	0	0	0	0.000726582	227.718	0.00277984	0.00186609	0.000613268	227.821	0.0798507	0.0312447	0.00455105	0.00413257	0.000967873
	0.0267981	0.0728396	0.0316099		225.265	0.0146094	0.0140443	0.0155732	225.361	0.0556651	0.35047	0.448238	0.126631	0.08127	226.344	0.00354564	0.00476253	0.0035379	226.432	0.00230713	0	0	0	0	227.934	0.0027603	0.00191875	0.00101049	228.028	0.0798281	0.0312039	0.00544321	0.00446047	0.00143089
	0.0292104	0.0645782	0.0415243		225.484	0.0146398	0.0135794	0.0153844	225.586	0.055503	0.350556	0.428264	0.12031	0.0775199	226.539	0.00301951	0.00397769	0.00323343	226.64	0.00218887	0	0	0	0	228.142	0.00310192	0.0020825	0.00104803	228.245	0.0786691	0.0309358	0.00577523	0.00440968	0.00144483
	0.0350903	0.0678919	0.0472537		225.701	0.0146328	0.0125047	0.014261	225.783	0.0538827	0.345165	0.406993	0.114363	0.0734473	226.755	0.00298677	0.00384484	0.00353497	226.854	0.00214699	0	0	0	0.000651731	228.359	0.0033113	0.0012355	0.000749272	228.455	0.0779794	0.030286	0.00539479	0.00451666	0.000959761
	0.0455475	0.0648037	0.046067		225.896	0.0131773	0.0109163	0.0131535	225.998	0.0514736	0.334115	0.380515	0.106963	0.0683608	226.968	0.00268441	0.0036833	0.0034313	227.071	0.00245012	0	0	0	0.000746078	228.565	0.00354234	0.00171127	0.00140728	228.667	0.0772595	0.029429	0.00505806	0.00463603	0.000125781
	0.0467708	0.0577517	0.042796		226.111	0.0129314	0.0104345	0.0121094	226.204	0.0495984	0.31997	0.356513	0.101461	0.0642234	227.198	0.00233065	0.00257152	0.00299566	227.295	0.00311065	0	0	0	0.00224865	228.78	0.00283388	0.000712306	0.000845505	228.883	0.0773452	0.028528	0.00506416	0.00490032	0
	0.0518733	0.0631606	0.0376157		226.317	0.0128312	0.00948787	0.0116693	226.42	0.0469589	0.301237	0.327481	0.093774	0.0598234	227.409	0.00187161	0.00239351	0.00298652	227.511	0.00329244	0	0	0	0.00305971	228.993	0.00348927	0.000146459	0.000494656	229.092	0.0754275	0.0287976	0.00517867	0.00531665	3.49636e-05
	0.0500322	0.0643303	0.0363614		226.521	0.0119903	0.00811109	0.0109471	226.624	0.0422193	0.279335	0.298427	0.0858533	0.0557118	227.622	0.00114864	0.0015742	0.00250729	227.725	0.00371231	0	0	0	0.00408158	229.204	0.00366168	8.74416e-05	6.62365e-05	229.303	0.0740363	0.0292364	0.00521024	0.00554395	0.000337882
	0.0539621	0.0611984	0.0265438		226.743	0.010487	0.00712182	0.00987071	226.844	0.0373662	0.253558	0.269773	0.0772983	0.0516352	227.838	0.000923939	0.00132129	0.00291099	227.939	0.00334935	0	0.000515469	0	0.00458289	229.402	0.00447196	0.000270478	0	229.495	0.075092	0.0282079	0.00506947	0.00489531	0.000465716
	0.0546502	0.0570638	0.0252262		226.955	0.0104304	0.0070321	0.00948064	227.055	0.0339989	0.228747	0.244603	0.0711849	0.0479673	228.029	0.000494627	0.00131674	0.00235844	228.106	0.00338766	0	0.00124838	0	0.00457875	229.609	0.00543896	0.00068706	0.000601508	229.703	0.0766474	0.0279418	0.00531939	0.00494044	0.000194921
	0.0576751	0.0568355	0.023606		227.166	0.0101516	0.00706208	0.00915022	227.264	0.0301284	0.203908	0.218756	0.0649197	0.0441359	228.218	0	0.000315891	0.00138162	228.312	0.00384016	0	0.0011991	1.86695e-05	0.00528341	229.817	0.00615321	0.000969757	0.000841682	229.921	0.0760737	0.0281275	0.00580281	0.00527737	0.000394983
	0.0544893	0.0513376	0.0198058		227.365	0.0105443	0.00712793	0.00942038	227.469	0.0263478	0.181556	0.195115	0.0588728	0.0400107	228.428	0	0	0.000733117	228.531	0.00426879	0	0.00125849	0	0.0061105	230.041	0.00639863	0.000922168	0.000167998	230.132	0.0766723	0.0289917	0.00612538	0.00581471	0.000470945
	0.0526748	0.0497783	0.0210291		227.581	0.0099529	0.00746093	0.00901362	227.676	0.023602	0.15818	0.171836	0.0532293	0.0360983	228.643	0	0	0.00110923	228.744	0.0052508	0	0.00181579	0	0.00688445	230.257	0.00556154	0.00107199	0.000206977	230.357	0.0771555	0.0280604	0.00606715	0.00576455	0.000244916
	0.0500783	0.0509924	0.0165409		227.788	0.00944978	0.00713871	0.00980705	227.882	0.0204615	0.137165	0.152141	0.0477089	0.0331907	228.848	0	0	0.00166419	228.958	0.00564525	0	0.00161478	0	0.00772537	230.477	0.00589514	0.00132196	0.000149545	230.575	0.0778642	0.0282918	0.00641644	0.00493397	0.000624063
	0.0474114	0.049726	0.00262401		227.986	0.00979731	0.00649903	0.0102152	228.081	0.0185922	0.119697	0.13337	0.0431449	0.0299964	229.075	6.49158e-05	0	0.00174955	229.184	0.00626903	0	0.00179599	0	0.00810637	230.694	0.00583887	0.00163316	6.01809e-05	230.797	0.0782619	0.0278439	0.0054927	0.00499921	0.00114712
	0.0441715	0.0399433	0		228.197	0.00982716	0.00663023	0.00980155	228.294	0.0150452	0.102185	0.11597	0.038495	0.0272412	229.307	0.000825691	0	0.00140952	229.409	0.00723877	0	0.0019338	0.000236309	0.00786961	230.913	0.00576792	0.00209777	0	231.023	0.0762004	0.0275574	0.00436316	0.00441782	0.000329648
	0.0361177	0.0472868	0		228.408	0.00919465	0.00653523	0.00982088	228.501	0.0125472	0.087287	0.102013	0.035249	0.0250282	229.525	0.00130305	0	0.00144721	229.623	0.00746648	0	0.00239168	0	0.00764154	231.141	0.005761	0.00254759	0	231.25	0.0764548	0.0281752	0.00395092	0.00396613	0
	0.0379257	0.0404376	0		228.589	0.009174	0.00668902	0.00853702	228.665	0.0119952	0.0767324	0.0882617	0.0319277	0.0228101	229.739	0.00132552	0.000340829	0.00266471	229.838	0.00637882	0	0.00303592	0	0.00638235	231.351	0.00550935	0.00244535	0.000263189	231.448	0.0770393	0.027979	0.00346146	0.00360678	0
	0.0350108	0.0344323	0		228.777	0.00867656	0.00595099	0.00804081	228.883	0.0122375	0.0687319	0.0768124	0.0302154	0.021527	229.957	0.00168796	0.000701914	0.00231182	230.054	0.00645951	0	0.00296936	0	0.0046113	231.564	0.00482104	0.00235963	0.000961551	231.666	0.0778592	0.0274372	0.00348565	0.00405934	0
	0.0270655	0.0320175	0.00522795		228.985	0.00879925	0.00622004	0.0084699	229.077	0.0105816	0.0618159	0.068451	0.028068	0.0201362	230.161	0.000955661	0.000395472	0.0014714	230.263	0.0060439	0	0.00322979	0	0.00482081	231.779	0.00485746	0.00209171	0.00180782	231.88	0.0767873	0.0271322	0.003813	0.00382315	0.000126404
	0.0255968	0.0197333	0.00684827		229.19	0.00734908	0.00558102	0.00785653	229.292	0.0104714	0.0557219	0.0617014	0.0263538	0.0197867	230.376	0.00246256	0.0009501	0.00118485	230.47	0.00614424	0	0.00331529	0.000477002	0.0041559	231.981	0.00488412	0.00276112	0.00158633	232.074	0.0778661	0.0284795	0.00433431	0.00338315	0.000451444
	0.0197643	0.0135018	0.0148832		229.409	0.00736638	0.00510063	0.00785607	229.505	0.00865407	0.0461868	0.053649	0.0229955	0.0182675	230.591	0.00342599	0.00163888	0.000934143	230.692	0.00507927	0	0.00306058	0.000891282	0.00309177	232.188	0.00539188	0.00347488	0.00229723	232.291	0.0800433	0.0314114	0.00521809	0.0039105	0.00154559
	0.0207292	0.0100261	0.0213112		229.616	0.00703799	0.00588241	0.00779363	229.707	0.00866343	0.043299	0.0516163	0.0223018	0.0181939	230.792	0.00384881	0.00206045	0.00133611	230.885	0.00482494	0	0.00246534	0.00118907	0.00225764	232.412	0.00479997	0.00407362	0.00272029	232.512	0.0796292	0.0345258	0.00417181	0.00428959	0.00168715
	0.0216619	0.00568248	0.0272555		229.821	0.00621849	0.00561855	0.00796116	229.923	0.00956568	0.0385055	0.0463333	0.0209219	0.0185217	231.006	0.00407831	0.00150759	0.00164952	231.099	0.00334375	0	0.00143333	0	0.000874236	232.63	0.00509032	0.00421801	0.0030276	232.727	0.0777052	0.0384483	0.00460363	0.00398679	0.00146878
	0.024017	0.00721701	0.0396858		230.036	0.00590446	0.00584144	0.00704839	230.127	0.00916639	0.0347511	0.0426947	0.0201621	0.0187362	231.203	0.00487722	0.00120253	0.00188558	231.295	0.00253024	0	0.00024484	0	0.000569923	232.847	0.00433248	0.00388694	0.0028488	232.946	0.0722832	0.0399856	0.00457033	0.00442944	0.00193525
	0.0211825	0.00926933	0.0435997		230.247	0.00553027	0.00568503	0.00670489	230.349	0.0095084	0.0315651	0.0378716	0.0185792	0.0178903	231.406	0.00422712	0.00202683	0.00203211	231.492	0.00249278	0	0	0	0.000489805	233.06	0.00362166	0.0039637	0.00282916	233.146	0.0654071	0.0389459	0.00376199	0.00359046	0.00139262
	0.0283488	0.00748005	0.0362837		230.462	0.00490899	0.00611157	0.00565545	230.56	0.0105968	0.0299362	0.0377488	0.0178361	0.0168935	231.605	0.00440743	0.00170517	0.00256596	231.704	0.00163879	0	0	0	0	233.263	0.00315985	0.00438478	0.00208324	233.357	0.0553401	0.0330082	0.00272566	0.00333617	0.000982356
	0.0290928	0.0104602	0.0365752		230.666	0.00467821	0.00675733	0.00501256	230.759	0.0100298	0.0264922	0.0357359	0.0169669	0.0166245	231.809	0.0042531	0.00136861	0.00294864	231.911	0.00142161	0	0	0	0	233.475	0.00275798	0.00445721	0.0020276	233.572	0.0441938	0.0249076	0.0024271	0.00265046	0.000643163
	0.0358942	0.0119214	0.0337568		230.879	0.00410048	0.00697824	0.0056857	230.973	0.0105201	0.0254224	0.0336084	0.0169139	0.0159866	232.024	0.00408182	0.000180112	0.00249948	232.126	0.00126526	0	0	2.53218e-05	0	233.686	0.00206727	0.00460654	0.00191813	233.789	0.0342762	0.0160602	0.00144787	0.00180859	0.000282406
	0.0269291	0.0160267	0.0342446		231.089	0.00371343	0.00675299	0.00614025	231.182	0.0103256	0.0236745	0.0312621	0.0157337	0.0152552	232.216	0.00500777	0.00043912	0.00244798	232.309	0.00114899	0	0	0	0	233.902	0.00116145	0.00355873	0.00121752	233.995	0.0266931	0.00872776	0.00168871	0.00126469	0.000211683
	0.0282063	0.0104434	0.0409836		231.295	0.00404022	0.00691235	0.006322	231.386	0.00977339	0.0217624	0.0293344	0.0151594	0.0144094	232.428	0.00486518	0.000406221	0.00207266	232.526	0.000410224	0	0	0	0	234.109	0.000535491	0.00304169	0.000471694	234.211	0.0207255	0.00397683	0.000367326	0.000775795	0.000515089
	0.032743	0.00070827	0.0308981		231.5	0.00395438	0.00683467	0.00654779	231.602	0.00935326	0.0188311	0.0266292	0.0136447	0.0136633	232.637	0.00476457	0	0.00159267	232.736	0.000724271	0.00119866	0	0	0.000111901	234.323	0.000308529	0.00267135	6.26219e-05	234.419	0.0184747	0.00137697	0.000447018	0.00078572	0.000535663
	0.0315762	0.00130219	0.0360333		231.715	0.00428467	0.00705867	0.00712437	231.807	0.00877066	0.0172672	0.0245247	0.0132098	0.0132259	232.854	0.0053422	0.000326889	0.0013158	232.956	0.00086431	0.0019754	0	0	0.00119194	234.53	0.000455001	0.00244275	0.000345247	234.622	0.0166349	0	0	0	0.000113768
	0.0308913	0.00505962	0.0325402		231.92	0.00440614	0.00705289	0.00762922	232.022	0.00795713	0.0141096	0.0217069	0.0115648	0.011483	233.076	0.00528318	0	0.00179673	233.177	0.00115446	0.00198569	0	0	0.00151165	234.736	0	0.0018687	0	234.833	0.0205306	0	0	0	0
	0.0264515	0.00799242	0.0296042		232.123	0.00414951	0.00693093	0.00701662	232.201	0.00811416	0.0117974	0.0189142	0.010721	0.0104417	233.29	0.00505413	0	0.00179146	233.385	0.0012562	0.00260115	0	0	0.00137881	234.948	0.000609465	0.00177883	0	235.051	0.0288906	0	0	0	0.000147975
	0.0307198	0.0124936	0.0272323		232.308	0.00418317	0.00736117	0.00669248	232.385	0.00825646	0.0108568	0.0179658	0.0104196	0.00989622	233.498	0.00419374	2.36336e-06	0.00229488	233.593	0.00199356	0.00303796	0	0.000342125	0.00263571	235.163	0.00146668	0.00175332	0.000420812	235.256	0.0415396	0	0	0	0
	0.0340256	0.00915979	0.0198385		232.473	0.00373696	0.00747909	0.00631583	232.551	0.00652128	0.00959368	0.0163427	0.0103894	0.00893626	233.704	0.00333535	0.000430395	0.00203999	233.797	0.00289186	0.00303786	0	0	0.00291553	235.371	0.00211125	0.00171853	0.000876467	235.475	0.0593573	0.0172029	0	0	0.000198784
	0.037618	0.00898005	0.0127211		232.65	0.00309763	0.00779638	0.00639664	232.752	0.00584072	0.00797455	0.0134606	0.00894845	0.00786012	233.91	0.00346423	0.000800658	0.0026752	234.011	0.00376624	0.00391713	0	0.000178074	0.00268662	235.574	0.00294693	0.00149965	0.000386715	235.669	0.0799266	0.0414008	0.0010264	0	0.000231037
	0.0461823	0.0168239	0.0140559		232.863	0.0030483	0.0080907	0.00642036	232.964	0.0042982	0.00513557	0.0105218	0.008177	0.00682953	234.125	0.00271327	0.00143656	0.00220969	234.213	0.00463502	0.0048592	0	0.000390664	0.00334762	235.785	0.00409487	0.00228475	0.00115087	235.88	0.105492	0.0728413	0.00377325	0	0.000396903
	0.048668	0.0195989	0.00624779		233.074	0.00339415	0.00785086	0.00648611	233.164	0.00368353	0.00353084	0.00888534	0.00782664	0.00551396	234.328	0.0026172	0.00211138	0.00244292	234.423	0.00398553	0.00450705	0	0.000749781	0.00293221	236.001	0.00529164	0.00314951	0.00090851	236.106	0.13675	0.110397	0.00837672	0	0.000630165
	0.057379	0.0184542	0.00917316		233.276	0.00323253	0.00758359	0.00703286	233.377	0.00269462	0.00125049	0.0077328	0.00689619	0.00298225	234.54	0.00288342	0.00245539	0.00321653	234.642	0.00481336	0.0046993	0	0.000942427	0.00349387	236.219	0.00642628	0.0036356	0.000757835	236.321	0.168726	0.147578	0.0125461	0	0.00114393
	0.0545032	0.0133416	0.0123613		233.475	0.00350477	0.00758683	0.0072659	233.57	0.00335991	0	0.00618145	0.00619971	0.00169873	234.754	0.00232046	0.00343362	0.00316371	234.849	0.00537926	0.00526632	0	0.00122363	0.00324046	236.422	0.00768007	0.00380525	0.000521665	236.526	0.200339	0.18471	0.0162671	0	0.00157324
	0.0573668	0.010145	0.00694192		233.674	0.00359231	0.00728442	0.00732877	233.777	0.00402804	0.000317092	0.00570658	0.00586619	0.00222535	234.961	0.00212537	0.00409623	0.00286746	235.071	0.00602061	0.00565267	0	0.00112719	0.00366936	236.639	0.00967525	0.0040163	0	236.726	0.231576	0.220942	0.0195965	0	0.00170433
	0.0618804	0.0073682	0.00749977		233.893	0.00340767	0.00681077	0.007249	233.989	0.00453102	0.000540087	0.00503464	0.00578375	0.00193292	235.174	0.00126839	0.00495171	0.00332734	235.282	0.00679383	0.00665714	0	0.000661019	0.00401101	236.839	0.010426	0.00465969	0	236.942	0.264119	0.257916	0.0234081	0.000646805	0.00150502
	0.0622806	0.00268162	0.00509771		234.109	0.00340668	0.00589348	0.00653184	234.211	0.00538524	0	0.00440553	0.00598323	0.00186632	235.396	0.00141093	0.00538151	0.00364408	235.503	0.0075644	0.0067235	0	0.00109759	0.00369246	237.062	0.0123372	0.00589058	0.000185193	237.162	0.295284	0.292261	0.0271519	0.00219314	0.00125904
	0.0644933	0.00928958	0.00878771		234.327	0.00410138	0.00631908	0.00686696	234.43	0.00573402	0.000122995	0.00368191	0.0059561	0.00156545	235.619	0.000827119	0.0049155	0.00377414	235.722	0.00808221	0.00829141	0	0.00207879	0.00423135	237.264	0.0126539	0.00526939	0	237.357	0.319141	0.319591	0.0304817	0.00317067	0.0023446
	0.0675767	0.00444617	0.0124642		234.526	0.00426254	0.00554004	0.00731666	234.628	0.00577046	0.000612119	0.00216344	0.00650092	0.00110005	235.836	0.00123264	0.00534929	0.0039114	235.943	0.00813631	0.00875509	0	0.00248174	0.00322387	237.47	0.0141527	0.00576933	0	237.574	0.341328	0.345568	0.0343047	0.00404607	0.00286599
	0.0750136	0.00184651	0.011304		234.741	0.00349737	0.00425825	0.00653762	234.844	0.0051905	0	0.000523113	0.00656218	0.000845432	236.035	0.00151526	0.00519151	0.00352183	236.122	0.00709101	0.00926942	0	0.00235835	0.00246142	237.687	0.0147867	0.00606921	0	237.795	0.358115	0.36482	0.036776	0.00532878	0.00324971
	0.080481	0.00134823	0.0103		234.956	0.00294866	0.00330083	0.00565437	235.047	0.00585978	0.000532275	0.00118855	0.0064626	0.00139262	236.23	0.00153761	0.00516204	0.00421794	236.334	0.006487	0.009763	0	0.00240429	0.0016662	237.909	0.0159538	0.00671966	0	238.006	0.368165	0.375871	0.0389183	0.00542615	0.00351449
	0.08466	0.00731661	0.0192152		235.161	0.00278487	0.00346512	0.00600253	235.264	0.00668952	0.00162139	0.00234987	0.00618255	0.0022446	236.444	0.00103437	0.00439165	0.00287571	236.544	0.00598505	0.0099987	0	0.00312855	0.00128272	238.127	0.0161729	0.006791	0.000152438	238.217	0.373089	0.381612	0.0395844	0.00682732	0.00353918
	0.0799769	0.00439256	0.0192606		235.377	0.00290156	0.0031027	0.0062213	235.479	0.00760044	0.00237202	0.00368332	0.00659323	0.00233565	236.661	0.00123212	0.00334207	0.00237545	236.759	0.00544217	0.00928357	0	0.00348866	0.000925129	238.33	0.0164112	0.0068031	0.000564785	238.421	0.369854	0.379695	0.0398822	0.00770436	0.00351598
	0.0795333	0.00197094	0.0211918		235.592	0.00427473	0.00295088	0.00728915	235.679	0.00857787	0.00497374	0.00506916	0.00604178	0.00303503	236.873	0.00153436	0.0030507	0.00262643	236.956	0.00497898	0.00849888	0	0.00466033	0.000906786	238.526	0.0163707	0.00692994	0.000545925	238.632	0.361041	0.37089	0.0393236	0.00809528	0.00345369
	0.0734363	0.00019648	0.0226333		235.793	0.00362834	0.00280661	0.00744792	235.895	0.00868352	0.00453081	0.00324896	0.00547324	0.00372929	237.07	0.00287745	0.00381642	0.0030303	237.177	0.00425749	0.00822037	0	0.00598849	0.000606581	238.732	0.0155479	0.0065377	0.000538641	238.841	0.347693	0.354306	0.0381588	0.00787862	0.00313621
	0.0695927	0.00134795	0.0143648		236.011	0.00424343	0.00226914	0.00821312	236.116	0.00790475	0.00567055	0.00265645	0.00603687	0.00379749	237.291	0.00307111	0.00304623	0.00295892	237.389	0.00423202	0.00933516	0	0.00665282	0.00146826	238.964	0.0149901	0.0062283	0.000550017	239.061	0.327868	0.332525	0.0354404	0.0067416	0.00355692
	0.0636822	0	0.0137453		236.229	0.00476522	0.00201611	0.00810906	236.327	0.00738065	0.00635984	0.00216446	0.00580328	0.00395701	237.507	0.00301263	0.00237836	0.00256553	237.605	0.0035627	0.0084787	0	0.00699907	0.000874751	239.176	0.0139765	0.00609848	0.000256843	239.28	0.303361	0.30423	0.0327546	0.00726649	0.00411585
	0.0587863	0.00319165	0.0136326		236.441	0.00554563	0.00218647	0.00868304	236.521	0.00613541	0.00537119	0.00195704	0.00487928	0.00313881	237.719	0.00350118	0.00221525	0.00224207	237.818	0.00355338	0.00803541	0	0.00831637	0.00133879	239.394	0.0138558	0.00654363	0.000403723	239.501	0.274624	0.270195	0.0297463	0.00559563	0.00384668
	0.0506401	0.00492952	0.0153122		236.641	0.00620407	0.00231829	0.00924885	236.739	0.00621818	0.00530624	0.00304485	0.00506728	0.00350802	237.939	0.00387482	0.00228393	0.00166072	238.036	0.00292719	0.00719772	0	0.00793679	0.00148956	239.605	0.0126629	0.00617332	0.000378495	239.709	0.245822	0.235255	0.0267071	0.00479776	0.00403168
	0.0453344	0.00479465	0.0129072		236.85	0.00651664	0.00221962	0.00841586	236.944	0.00612779	0.00470399	0.00250241	0.00648795	0.00330463	238.155	0.00379764	0.00257421	0.00188121	238.252	0.00266667	0.00659145	0	0.00877372	0.00112871	239.821	0.0111595	0.00548392	0.000856535	239.924	0.216563	0.199292	0.0238084	0.00336902	0.00446923
	0.0391721	0	0.00751888		237.052	0.00701751	0.00143101	0.00900749	237.145	0.00497499	0.00533885	0.00864958	0.00706973	0.00326582	238.348	0.00393107	0.0022868	0.00119569	238.444	0.00209519	0.006242	0	0.00891293	0.000866269	240.038	0.00971055	0.0052025	0.000977077	240.14	0.187557	0.161737	0.020896	0.00235924	0.00455705
	0.0282618	0	0.00785573		237.26	0.00685198	0.00071197	0.00882439	237.364	0.00344662	0.00546508	0.0160877	0.00729496	0.00346235	238.559	0.00441839	0.00142559	0.00106417	238.655	0.00169829	0.00587219	0	0.00951241	0.00218135	240.258	0.00846556	0.00449862	0.00084444	240.366	0.159426	0.125909	0.0182125	0.00088315	0.00516559
	0.0191331	0	0.00874638		237.476	0.00675743	0.000609877	0.00749435	237.569	0.00263308	0.00482822	0.0215767	0.00839101	0.00262792	238.775	0.00529417	0.00134671	0.0010256	238.878	0.00169184	0.00440368	0	0.00960335	0.00191586	240.473	0.00799689	0.00493612	0.000409689	240.569	0.139729	0.0988568	0.0162979	0	0.00601061
	0.0126816	0	0.0133931		237.684	0.00799174	0.00076321	0.00736065	237.776	0.000771847	0.0039101	0.0246775	0.007737	0.00221518	238.992	0.00504238	0.00176403	0.00113482	239.088	0.000477846	0.00284808	0.00182382	0.0086668	0.00176622	240.682	0.00690303	0.00469988	0.000979056	240.786	0.123326	0.07672	0.0147911	0	0.00742062
	0.0168124	0.00513776	0.0281385		237.891	0.0075217	0.000724036	0.00681043	237.971	0.000873711	0.00490688	0.0309666	0.00796196	0.00221786	239.208	0.0051611	0.00147848	0.00171152	239.307	0.000831933	0.0023865	0.00380391	0.0079007	0.00116678	240.899	0.00564868	0.00527252	0.00165656	241	0.107877	0.0591264	0.0125786	0.000174688	0.00885289
	0.0145676	0	0.0367888		238.06	0.00717674	0.000621371	0.00579082	238.152	0.000368413	0.00315969	0.0342067	0.00713776	0.00258261	239.421	0.00529035	0.000420098	0.00225226	239.521	0	0.00123685	0.00454598	0.00700111	0.000449828	241.098	0.00566808	0.00514226	0.00205329	241.2	0.0948488	0.0479623	0.0111113	0	0.00957751
	0.0211601	0.0036498	0.0494104		238.256	0.00712382	0	0.00496476	238.358	0.000598725	0.00328522	0.0387362	0.00778591	0.00257895	239.641	0.00524486	0.000799588	0.00215335	239.744	0	0	0.00579728	0.00698822	0.000877119	241.312	0.00449569	0.00414555	0.00119906	241.415	0.0836422	0.0378562	0.00934316	0.000202204	0.0112508
	0.0240313	0.00778078	0.0450412		238.482	0.00670897	0	0.00372756	238.571	0.000700148	0.00338209	0.0420109	0.00705097	0.00241712	239.864	0.00426947	0.00102574	0.00222563	239.964	0	0	0.00674388	0.00725394	0.000765357	241.506	0.00408957	0.00438139	0.000960137	241.61	0.0749098	0.0309308	0.00769527	0	0.0132856
	0.0340471	0.00815194	0.045184		238.691	0.00704958	0.0010484	0.00312935	238.778	0	0.00187973	0.0444474	0.00673031	0.00191142	240.064	0.00380109	0.000470949	0.00256468	240.137	0	0	0.00805364	0.00694101	0.00109308	241.73	0.00372726	0.00421922	0.000580895	241.831	0.0665215	0.0243767	0.00623305	0.000478643	0.0165612
	0.0362585	0.00830676	0.0602315		238.898	0.00694334	0.00140086	0.00282526	238.995	0	0.003221	0.0481161	0.00670617	0.00219883	240.242	0.00363336	0	0.00208757	240.345	0.000423943	7.98392e-05	0.00998914	0.00744168	0.00245395	241.944	0.00393425	0.00361965	0.000604063	242.046	0.0598394	0.0207075	0.00542534	0.0030515	0.0200026
	0.047099	0.00680623	0.0635261		239.12	0.00741174	0.00262284	0.00404505	239.229	0	0.00278503	0.0497666	0.00678815	0.00133781	240.455	0.00364379	0.000177385	0.0020045	240.551	0.000512257	0	0.0117716	0.00716446	0.00314881	242.158	0.00342527	0.00315619	0.000684233	242.261	0.0559849	0.0197841	0.00447116	0.00716368	0.0239284
	0.047628	0.00478112	0.0582655		239.345	0.0081933	0.00434389	0.00434155	239.444	0	0.00316548	0.0553127	0.00673944	0.0014391	240.671	0.00412495	0.000738615	0.00209099	240.774	0.00139959	0	0.0131151	0.00624169	0.00384894	242.374	0.00376869	0.00313817	0.00128836	242.466	0.0535083	0.0196195	0.00303824	0.0117783	0.0280574
	0.0586286	0	0.0615381		239.555	0.00857315	0.00555468	0.00508932	239.657	0	0.00405434	0.0582286	0.00653005	0.00132669	240.886	0.00320944	0.00047548	0.00115658	240.986	0.00189963	0	0.0138691	0.00647002	0.00470002	242.575	0.0041393	0.00336455	0.00217806	242.682	0.0503136	0.0197459	0.00103431	0.0145498	0.0326536
	0.0693578	0	0.0526991		239.768	0.00784738	0.00589685	0.00531231	239.869	0	0.00547049	0.0609545	0.00708403	0.00192299	241.097	0.00305371	0.000489729	0.000306933	241.185	0.00246658	0	0.0141612	0.00677957	0.00577857	242.794	0.0046327	0.00334977	0.00362835	242.895	0.0477587	0.0191474	0.0010717	0.0181412	0.0382055
	0.06753	0	0.053234		239.986	0.00786621	0.00721628	0.00606208	240.08	0	0.0081948	0.0640318	0.00828969	0.00199739	241.292	0.00320961	0.0012663	0	241.396	0.00311181	0	0.0149718	0.00725992	0.0060501	243.011	0.00514994	0.00362236	0.00575899	243.105	0.0438367	0.0175828	0.000908955	0.0227861	0.0444545
	0.0701733	0	0.0481019		240.2	0.00764055	0.00701022	0.00563831	240.294	0	0.0112288	0.0680529	0.00858138	0.0014506	241.509	0.0027383	0.000840315	0.000295821	241.605	0.00284719	0	0.0151416	0.00797354	0.00655687	243.219	0.00504145	0.00319391	0.00766444	243.302	0.0400755	0.0152182	0	0.0263948	0.0498335
	0.0732854	0	0.0439156		240.408	0.00655905	0.00706089	0.00435866	240.505	0.000445073	0.0110061	0.0691046	0.00909137	0.00134352	241.717	0.00185214	0.000418882	0	241.804	0.0025266	3.5672e-05	0.0159869	0.00860333	0.00630031	243.413	0.0050632	0.0032239	0.00923417	243.515	0.0360541	0.0132037	0.00480842	0.0333251	0.0566861
	0.0755043	0.00315104	0.0389461		240.621	0.00620879	0.0076223	0.00368921	240.713	0.000704144	0.0120143	0.0727197	0.00962469	0.000886686	241.905	0.00178641	0.000682047	0	242.002	0.00365858	0.00106474	0.0169093	0.00854383	0.00724339	243.629	0.00597628	0.00373529	0.0119902	243.725	0.0316	0.0116699	0.00817709	0.0388182	0.0630707
	0.0762452	0.00988442	0.0375407		240.826	0.00532849	0.00750235	0.00362737	240.929	7.3727e-05	0.0135367	0.0763493	0.00940715	0.000186163	242.101	0.00144996	0.000346076	0	242.205	0.00335191	0.00171711	0.0173236	0.00865572	0.00660669	243.837	0.00640477	0.00353688	0.0136157	243.931	0.0272774	0.00934482	0.0127949	0.0464133	0.0706712
	0.0803931	0.0079597	0.0421951		241.043	0.00471296	0.00737262	0.00485412	241.138	0.000486941	0.0143853	0.0789075	0.00949674	2.67951e-05	242.317	0.00196028	0	0	242.41	0.00346058	0.00254068	0.0183193	0.00912031	0.00638409	244.038	0.00614115	0.00364513	0.0147608	244.131	0.0224683	0.00717951	0.0153581	0.0518296	0.0774558
	0.0810323	0.0123677	0.0405128		241.263	0.00535516	0.00666512	0.00591026	241.35	0.000763476	0.0143834	0.081228	0.0100491	0	242.53	0.00174731	0	0	242.632	0.00328855	0.00277256	0.0191683	0.00944811	0.00632046	244.246	0.00617543	0.00441707	0.0165376	244.342	0.0179984	0.00557894	0.0175438	0.057111	0.0843179
	0.0823871	0.0200873	0.04213		241.463	0.00511791	0.00650805	0.00660151	241.564	0.00150738	0.016065	0.0867169	0.0117022	0.000459937	242.73	0.00238544	0.000151834	0	242.826	0.00237677	0.00206571	0.0194285	0.0110593	0.00616832	244.458	0.00621586	0.00456125	0.0166558	244.552	0.0147506	0.00424404	0.0191878	0.0614252	0.09019
	0.0734785	0.0298194	0.0436978		241.677	0.0044349	0.00623166	0.00695439	241.779	0.00085403	0.0179353	0.0885436	0.0119922	0	242.941	0.00235203	0.000404781	2.75449e-05	243.045	0.00232505	0.00217512	0.0206144	0.0112502	0.00629708	244.666	0.00616582	0.00421392	0.017012	244.762	0.0110495	0.00322556	0.0197229	0.0648431	0.0948839
	0.0624537	0.0277398	0.0402519		241.884	0.00504589	0.00609667	0.00707614	241.985	0.00225103	0.0209227	0.0910369	0.0114627	0.000735314	243.158	0.00207839	0.000650559	0.000167674	243.261	0.00166967	0.00213276	0.0196113	0.0113678	0.00570245	244.882	0.00595057	0.00417768	0.0162193	244.974	0.00901389	0.00253532	0.01985	0.068576	0.0999588
	0.0574521	0.0286407	0.0439703		242.098	0.00520462	0.00592076	0.00688994	242.174	0.00228459	0.0229503	0.0944115	0.0121043	0.0023938	243.361	0.00220632	0.00044483	3.11037e-06	243.463	0.00175025	0.00267797	0.0204101	0.0113943	0.00549768	245.09	0.00647607	0.00448552	0.0159788	245.184	0.00810191	0.00187028	0.0216204	0.0716672	0.104232
	0.0547412	0.0328814	0.0478243		242.263	0.0051064	0.00606409	0.00671652	242.34	0.00230446	0.0243832	0.0965124	0.0119203	0.00374433	243.575	0.00135422	0.000757746	0.000207495	243.678	0.00221644	0.00265661	0.0208036	0.0120459	0.00503039	245.289	0.00652342	0.00523439	0.0160585	245.381	0.00767871	0.001572	0.0240688	0.0741726	0.106646
	0.0519763	0.036151	0.0576056		242.45	0.00529743	0.00609152	0.00665384	242.551	0.00211183	0.0263013	0.0996821	0.0131813	0.00418667	243.79	0.00146195	0.000812158	0.000273745	243.878	0.0021165	0.00260919	0.0207809	0.0121615	0.00468368	245.488	0.00682885	0.00547639	0.0155748	245.583	0.00879676	0.00154642	0.0263277	0.0776401	0.108409
	0.0567874	0.0457418	0.0695939		242.663	0.00637446	0.00664666	0.00712574	242.765	0.00261666	0.0286438	0.104641	0.0147478	0.00483122	243.99	0.00126433	0.000267525	0	244.062	0.0019958	0.00270214	0.0206569	0.0131103	0.00461306	245.696	0.00685409	0.00541526	0.0145147	245.79	0.00986251	0.00173271	0.0293488	0.0810894	0.109979
	0.0553703	0.027796	0.0819887		242.867	0.00604187	0.00624129	0.00643981	242.961	0.00307005	0.0310613	0.109107	0.0168778	0.00554181	244.165	0.00232088	0.000600589	0	244.259	0.00137978	0.00237026	0.0210723	0.0126358	0.00390796	245.905	0.00674684	0.0052884	0.0141672	246.009	0.0129831	0.00417066	0.0327235	0.085778	0.111419
	0.0565243	0.0275771	0.082541		243.081	0.00635275	0.00588909	0.00604049	243.183	0.00366556	0.0323535	0.113972	0.0184977	0.00690083	244.375	0.00288868	0.000322131	0	244.462	0.00076654	0.00251142	0.0207533	0.0122256	0.00363207	246.111	0.00581591	0.00531094	0.012579	246.204	0.015435	0.00473914	0.0360034	0.0891873	0.110825
	0.0554656	0.0235964	0.0946659		243.295	0.00624311	0.00624227	0.00529623	243.388	0.00424838	0.0336223	0.118568	0.02098	0.0079549	244.559	0.00293489	0.000332016	0.00048663	244.662	0.00067116	0.00219966	0.0217742	0.0114782	0.00306187	246.319	0.00610871	0.00530429	0.0118286	246.422	0.0181597	0.00593861	0.0395416	0.0936558	0.110255
	0.0467557	0.0313495	0.110808		243.508	0.0062612	0.00695675	0.00470005	243.6	0.00618913	0.036832	0.126841	0.0241799	0.010055	244.775	0.00305466	0	0	244.868	0.000273551	0.00171854	0.0217462	0.0105481	0.00253916	246.535	0.0048126	0.00435625	0.0114424	246.638	0.0217109	0.00663468	0.0416754	0.100932	0.10956
	0.0460374	0.0284103	0.116569		243.703	0.00725364	0.00745972	0.00504815	243.782	0.00750622	0.0405286	0.134162	0.0285106	0.0113466	244.982	0.00272976	0	9.4468e-05	245.081	0	0.000802963	0.0216831	0.00909788	0.00152341	246.75	0.00455367	0.00417403	0.0112845	246.845	0.0240614	0.00707441	0.0448882	0.108635	0.108837
	0.0533419	0.0305469	0.12251		243.895	0.00899313	0.00873728	0.00590576	243.995	0.00791803	0.0437905	0.140895	0.0324995	0.0130352	245.193	0.00280515	0	0.000869063	245.278	0	0	0.0212103	0.00839626	0.00129753	246.952	0.00414246	0.00419361	0.011505	247.056	0.0264776	0.00748087	0.0482804	0.116411	0.107931
	0.0394589	0.0359227	0.128562		244.102	0.00738278	0.00924019	0.00526613	244.204	0.00769049	0.0433097	0.145241	0.037546	0.0152565	245.397	0.0034187	0.000266666	0.00122371	245.501	0	0	0.021486	0.00750198	0.00103348	247.169	0.00299279	0.003066	0.0106976	247.265	0.0287233	0.0102156	0.0505966	0.125788	0.107863
	0.0433173	0.047299	0.14099		244.315	0.00743196	0.00980527	0.00502185	244.388	0.00855768	0.0463755	0.151364	0.042974	0.01778	245.613	0.00297242	0	0.00115369	245.704	0.000202294	0	0.0216943	0.00670681	0.00197028	247.377	0.00269124	0.00287138	0.0109797	247.464	0.0286932	0.0122346	0.0512926	0.133977	0.108269
	0.0458675	0.0575316	0.155401		244.494	0.00767316	0.0110171	0.00555463	244.588	0.00892223	0.048277	0.157262	0.0499531	0.0208033	245.818	0.00333913	0	0.000912508	245.921	0	0	0.0215784	0.00546128	0.00251168	247.579	0.00262299	0.0024835	0.0108326	247.682	0.0294883	0.0140366	0.0536502	0.143118	0.108903
	0.0547487	0.0815862	0.165179		244.692	0.008852	0.0122617	0.00608115	244.765	0.00949502	0.0489159	0.16351	0.056307	0.0232552	246.041	0.0041733	0.000506061	0.000591305	246.142	0	0	0.0225432	0.00629751	0.00397057	247.795	0.00247149	0.00248095	0.0112223	247.889	0.0287332	0.0135115	0.0549208	0.1496	0.109439
	0.0654415	0.10166	0.172747		244.879	0.00956297	0.0127994	0.00617485	244.981	0.00833368	0.048915	0.168178	0.0636498	0.028154	246.242	0.0046619	0.00125214	0	246.335	0.00045948	0	0.0224965	0.00640714	0.00481241	248.002	0.00201534	0.00218853	0.0116901	248.105	0.0269465	0.0139192	0.0585664	0.156129	0.10859
	0.0610643	0.12463	0.171734		245.083	0.00971135	0.0131737	0.00622468	245.163	0.00875436	0.0496079	0.17459	0.0713684	0.0315775	246.45	0.00495723	0.00226485	0	246.552	0.00100552	0	0.0234832	0.00667675	0.00613846	248.225	0.00180038	0.00115342	0.011798	248.328	0.0258514	0.0152943	0.0608941	0.161159	0.109298
	0.0635924	0.131872	0.17094		245.272	0.0104346	0.0130009	0.00709153	245.37	0.00803652	0.0486385	0.180493	0.0800525	0.0352184	246.665	0.00483967	0.00287151	0.000244441	246.773	0.00122989	0.00104462	0.0256913	0.00798372	0.00803477	248.444	0.00179047	0.00110729	0.0123201	248.547	0.0249346	0.0155849	0.0618947	0.166535	0.108359
	0.062371	0.146099	0.171439		245.482	0.00977784	0.0129457	0.00708298	245.583	0.00830209	0.0479795	0.187821	0.0895025	0.0410117	246.877	0.00543522	0.00368627	0.000905206	246.983	0.00170861	0.00261007	0.0274447	0.00880205	0.00904112	248.659	0.00132356	0.000825962	0.0120047	248.765	0.0234078	0.0170232	0.0640994	0.170936	0.108251
	0.061719	0.168523	0.176373		245.685	0.0101131	0.0132224	0.0067192	245.785	0.00651485	0.0438491	0.193143	0.0977943	0.0452287	247.091	0.00413718	0.00450571	0	247.197	0.00247475	0.00366195	0.02819	0.00860328	0.010083	248.882	0.00175701	0.00163756	0.0124418	248.98	0.0211314	0.0182995	0.0649247	0.173957	0.10672
	0.0762199	0.176932	0.172857		245.899	0.0100746	0.0124511	0.00749536	246.001	0.00444352	0.0407504	0.198864	0.105388	0.0513389	247.311	0.00358567	0.00559307	0.000316638	247.408	0.00138977	0.00364599	0.0285469	0.00757645	0.0100058	249.084	0.00191845	0.0019958	0.0137245	249.187	0.019628	0.0188724	0.0659792	0.17661	0.106301
	0.075808	0.190451	0.16812		246.088	0.0091948	0.0120826	0.00781175	246.166	0.00465942	0.041107	0.208547	0.112482	0.0557722	247.521	0.00361569	0.00563512	0.000545928	247.602	0.00132832	0.00441571	0.0280436	0.00714115	0.00944603	249.303	0.00149214	0.00221184	0.0147536	249.403	0.0164965	0.0194521	0.0663155	0.178175	0.104207
	0.0751973	0.203737	0.167137		246.275	0.00926609	0.0115971	0.00832376	246.374	0.0043511	0.0419868	0.222343	0.121173	0.0611633	247.719	0.00324345	0.00559925	0.00100221	247.813	0.00102562	0.00453719	0.0273539	0.00575543	0.00945779	249.514	0.00157067	0.00215905	0.0144824	249.613	0.01345	0.0185711	0.066486	0.176829	0.101381
	0.0751267	0.220806	0.1626		246.487	0.00944522	0.0106111	0.00852012	246.586	0.00506791	0.0444788	0.236023	0.129935	0.0654822	247.923	0.00209062	0.00574282	0.00048773	248.015	0.000961006	0.00379161	0.0270763	0.00471647	0.00872965	249.714	0.000931251	0.00212728	0.0141257	249.807	0.011214	0.0191507	0.0682215	0.175616	0.0980817
	0.0751533	0.231679	0.153466		246.687	0.00977854	0.0107356	0.0085051	246.788	0.00530233	0.0476493	0.251691	0.135824	0.0706947	248.14	0.00242328	0.00546692	0.00107881	248.213	0.000616502	0.00340512	0.0263761	0.00368327	0.00761578	249.926	0.000616834	0.0019926	0.0142339	250.019	0.00915726	0.0204326	0.0676176	0.174007	0.0948274
	0.0810307	0.241964	0.146318		246.9	0.0101457	0.0115562	0.00986718	247.002	0.00617694	0.0541453	0.271598	0.142692	0.0757765	248.305	0.00248765	0.0057647	0.00141969	248.403	0.000295534	0.00299491	0.0262364	0.00280847	0.00575853	250.131	0.000401841	0.00215914	0.0140517	250.224	0.00789706	0.0219603	0.06763	0.170944	0.0916925
	0.0935798	0.237431	0.149116		247.114	0.00961453	0.0105996	0.0111297	247.213	0.00844129	0.0645047	0.293039	0.148847	0.0808304	248.522	0.00172051	0.00558669	0.00114553	248.62	0	0.00215483	0.0259027	0.00152453	0.00369279	250.329	0.000390331	0.0021059	0.0136127	250.424	0.00596934	0.0226253	0.0673981	0.16869	0.0873957
	0.0993511	0.238998	0.139036		247.315	0.00935902	0.0104326	0.0124985	247.406	0.00876906	0.07461	0.313929	0.153385	0.0843866	248.736	0.00208175	0.0052816	0.00213929	248.838	0	0.00157447	0.0247187	0.000220087	0.00213419	250.546	0	0.0024259	0.0129844	250.642	0.00431523	0.0232746	0.067009	0.16628	0.0833169
	0.104956	0.226948	0.128345		247.52	0.00911977	0.0103926	0.0130954	247.621	0.0101011	0.0892462	0.340499	0.156944	0.0873588	248.949	0.00217144	0.00538221	0.0023372	249.042	0	0.00067254	0.0241523	0	0.00132448	250.757	0.00072102	0.00239083	0.0127832	250.851	0.00382215	0.0226613	0.0652126	0.162164	0.0799056
	0.112572	0.219155	0.124704		247.741	0.00846219	0.0102794	0.014475	247.843	0.0110433	0.102858	0.364175	0.159035	0.0903654	249.155	0.00110477	0.00474477	0.00171261	249.257	0	0.000683187	0.0237855	0	0	250.966	0.000608099	0.00262871	0.0123431	251.061	0.00189658	0.0225117	0.0643868	0.159302	0.0769846
	0.118442	0.210671	0.107807		247.954	0.00817126	0.010141	0.0149759	248.053	0.0130332	0.116124	0.389533	0.160083	0.0932779	249.359	0.000748146	0.00415565	0.00109222	249.452	0	0	0.0230738	0	0	251.183	0.00056725	0.00241307	0.0120663	251.288	0.0013782	0.0222207	0.0629737	0.154564	0.0753515
	0.124084	0.195208	0.0994792		248.153	0.00802056	0.0104252	0.0156221	248.254	0.0143139	0.13138	0.413205	0.160713	0.095061	249.567	0.000213986	0.0038035	0.000761579	249.67	0	0	0.024676	0	0	251.404	0.00107759	0.00182712	0.0120846	251.509	0.000707182	0.0224742	0.0608146	0.150236	0.073821
	0.126988	0.184046	0.0939278		248.366	0.00782389	0.0105756	0.015206	248.459	0.0156762	0.14428	0.432382	0.160025	0.0950058	249.794	0	0.00313489	0.0012458	249.898	0	0	0.0258832	0	0	251.629	0.00149238	0.00184557	0.0126345	251.723	0	0.0212634	0.0584161	0.146784	0.072685
	0.123385	0.177464	0.0819534		248.571	0.00739672	0.0114701	0.0151743	248.674	0.0179271	0.161272	0.451327	0.158024	0.0936798	250.013	0.000267938	0.00300571	0.00124364	250.095	0.000748366	0	0.0277671	0	0	251.838	0.00143995	0.00196552	0.0120788	251.94	0	0.0217838	0.0580395	0.144363	0.072596
	0.124204	0.17708	0.0789833		248.793	0.0072815	0.0117713	0.014864	248.893	0.0202956	0.179998	0.471454	0.156931	0.0935952	250.209	0.00032697	0.00239909	0.00186489	250.315	0.00180794	0	0.0294008	0	0	252.06	0.00172672	0.00199266	0.0121239	252.16	0	0.0215756	0.0579059	0.143806	0.073795
	0.120525	0.17118	0.0758289		248.995	0.00740821	0.0118757	0.0155817	249.087	0.0223767	0.201806	0.490663	0.154826	0.0927818	250.428	0	0.00165495	0.00231887	250.53	0.000899895	0	0.0303888	0	0	252.261	0.00177896	0.00242781	0.0117995	252.354	0	0.0204135	0.0594581	0.144914	0.0749283
	0.126256	0.154747	0.0654527		249.201	0.008695	0.0126559	0.0162557	249.304	0.026353	0.22843	0.51052	0.153556	0.0923355	250.648	0	0.00204375	0.00259252	250.746	0.00093275	0	0.033412	0	0	252.468	0.00139728	0.00295763	0.0112749	252.571	0	0.0204939	0.0603135	0.148124	0.0766015
	0.121646	0.154987	0.0554668		249.416	0.00980645	0.0133822	0.017068	249.519	0.0299548	0.254432	0.526869	0.151953	0.0911248	250.861	0	0.0017148	0.00210099	250.964	0.000695212	0	0.036058	0.0111667	0	252.67	0.00110494	0.0032366	0.0114662	252.749	0	0.020737	0.0633906	0.152429	0.0782606
	0.118234	0.154601	0.0599608		249.616	0.0103253	0.01423	0.0174709	249.7	0.0328222	0.2795	0.542067	0.151321	0.0908308	251.076	9.04382e-05	0.00176107	0.00138415	251.179	0.000371191	0	0.0383888	0.0209787	0	252.859	0.000863181	0.00351493	0.0115748	252.961	0	0.0219885	0.0652328	0.158075	0.0784241
	0.101668	0.1493	0.051804		249.815	0.0107852	0.014475	0.0180298	249.913	0.0359506	0.308573	0.557635	0.149645	0.0894505	251.291	0.0003936	0.00178963	0.000862843	251.387	0.000123975	0	0.0406851	0.027365	0.00650116	253.073	0.000808312	0.00378333	0.0117572	253.175	0	0.0234717	0.0678809	0.167325	0.0794078
	0.102238	0.145976	0.04342		250.013	0.0122736	0.0155333	0.0183187	250.104	0.0396162	0.332584	0.567132	0.148102	0.0884631	251.5	0.000758414	0.00164472	0.000760758	251.602	0.000237085	0	0.0423629	0.0339634	0.0153892	253.287	0.000606682	0.00451278	0.0129969	253.383	0	0.0234597	0.0700772	0.17846	0.0799511
	0.0983432	0.13988	0.0441562		250.218	0.0145423	0.0167847	0.0189594	250.294	0.0420018	0.358124	0.576181	0.147375	0.0885909	251.703	0.000570002	0.000991482	0.000557575	251.803	0.0015675	0	0.0450204	0.0386994	0.0234246	253.503	0.00133406	0.00444282	0.014574	253.605	0	0.0244212	0.073233	0.190094	0.0803429
	0.0923456	0.148012	0.0389893		250.382	0.0155066	0.0177759	0.0193714	250.476	0.0437169	0.378419	0.580925	0.145555	0.0881149	251.917	0.000336051	0.000513251	0.000306658	252.011	0.00186013	0.000668684	0.0483153	0.0449314	0.0327254	253.72	0.00176795	0.00529721	0.0170356	253.803	0	0.0262429	0.0772731	0.201748	0.0798276
	0.0854811	0.137796	0.0496063		250.589	0.0170801	0.0190571	0.0195986	250.682	0.0460348	0.400492	0.583701	0.144984	0.0873521	252.124	0.000104222	0	0	252.228	0.00158316	0.00433139	0.0543234	0.054163	0.0441897	253.916	0.0020239	0.00573363	0.0177762	254.01	0	0.0280561	0.083738	0.213733	0.0787148
	0.0879662	0.136535	0.0545841		250.793	0.0185696	0.019101	0.018393	250.886	0.0481886	0.41974	0.584492	0.144041	0.0868161	252.338	0.00126732	0	0	252.411	0.00187448	0.0102431	0.0605104	0.066027	0.0539675	254.124	0.00300425	0.00610135	0.0186958	254.225	0	0.0310036	0.0907871	0.226204	0.0769152
	0.0921469	0.12057	0.0514517		251.002	0.019151	0.0191182	0.0170812	251.093	0.0494954	0.435836	0.57993	0.142407	0.0862306	252.521	0.00212181	0	0.000173375	252.622	0.00217623	0.0158705	0.068962	0.0823206	0.0674379	254.338	0.00424421	0.00588131	0.0197866	254.433	0	0.0336113	0.0987369	0.238304	0.0736225
	0.0976318	0.123006	0.0474735		251.208	0.0203211	0.0201378	0.0169746	251.303	0.0524002	0.448909	0.574613	0.140347	0.0857962	252.723	0.00348257	0	9.25863e-05	252.825	0.00244756	0.0217979	0.0793588	0.100975	0.0814563	254.546	0.00467837	0.00643967	0.0209019	254.641	0	0.038213	0.110033	0.249571	0.0697641
	0.0908696	0.123929	0.0574732		251.418	0.020858	0.0204512	0.0158239	251.512	0.0537231	0.458885	0.565226	0.138235	0.0835079	252.939	0.00383457	0	0	253.04	0.00415863	0.0275112	0.0913371	0.12259	0.0956511	254.755	0.00479307	0.00656359	0.0229928	254.847	0	0.0418931	0.122282	0.258896	0.0656753
	0.0852481	0.131478	0.0603845		251.631	0.0213787	0.0206587	0.0157909	251.734	0.0549728	0.467568	0.557764	0.134908	0.0821636	253.128	0.00439735	0	0.000126856	253.216	0.00474999	0.0320702	0.100937	0.141918	0.107242	254.963	0.00467037	0.00665019	0.024953	255.056	0	0.0454221	0.136213	0.269246	0.0611789
	0.0859777	0.132953	0.0628448		251.846	0.0227654	0.0207645	0.0163741	251.939	0.0551063	0.469878	0.546493	0.131673	0.0802122	253.328	0.00416826	0.000384768	0.000374855	253.42	0.00548502	0.0352297	0.112309	0.164742	0.119971	255.169	0.00583216	0.00729721	0.0266869	255.271	0	0.0502868	0.155108	0.278852	0.0552736
	0.0902592	0.128305	0.0623816		252.051	0.0230538	0.020678	0.016235	252.153	0.0547447	0.46816	0.532025	0.127331	0.0772632	253.533	0.00387581	0.00130671	4.26626e-05	253.625	0.00590101	0.0385933	0.123057	0.188509	0.132981	255.383	0.00665533	0.00857038	0.0285165	255.476	0	0.0548724	0.174289	0.286722	0.049978
	0.0740927	0.124581	0.0654979		252.267	0.0210635	0.019847	0.0157088	252.37	0.0539361	0.461485	0.513362	0.122711	0.0745899	253.741	0.00396449	0.00142038	5.51704e-05	253.833	0.00714124	0.0406333	0.133478	0.211506	0.144961	255.596	0.006658	0.00840155	0.0288126	255.699	0.00605012	0.059832	0.195036	0.295454	0.0446118
	0.0746633	0.125872	0.0793072		252.482	0.0205136	0.0193886	0.0157718	252.579	0.0525289	0.455376	0.495096	0.116787	0.0720202	253.948	0.00452858	0.00232729	0	254.052	0.00948654	0.0429501	0.142527	0.233581	0.15638	255.803	0.00695843	0.00922802	0.0298761	255.907	0.0103927	0.0631171	0.213533	0.300701	0.0384986
	0.0707442	0.122427	0.0831892		252.691	0.0202013	0.0189564	0.0158552	252.792	0.0519741	0.445202	0.475585	0.111441	0.0687054	254.154	0.00552778	0.00334735	0	254.253	0.0111886	0.0443458	0.149433	0.251828	0.165351	256.02	0.0070993	0.00976782	0.030614	256.117	0.015167	0.0686082	0.235024	0.305118	0.0330599
	0.0722291	0.128125	0.0895874		252.895	0.0196165	0.0184844	0.0152055	252.987	0.0506482	0.432785	0.456035	0.104434	0.0650247	254.368	0.00666435	0.00423301	0	254.465	0.0128321	0.0462099	0.154195	0.269255	0.172595	256.229	0.00728217	0.0104686	0.031448	256.324	0.0186339	0.074389	0.256355	0.307378	0.0279646
	0.0722577	0.131759	0.089552		253.107	0.0186329	0.0172952	0.0145597	253.211	0.0471803	0.41506	0.429091	0.095361	0.0606444	254.578	0.00764987	0.00485651	0	254.68	0.0139628	0.0468885	0.15606	0.283073	0.177734	256.432	0.00791128	0.0107625	0.0317585	256.535	0.02252	0.0823482	0.280714	0.308679	0.0229229
	0.0571514	0.132571	0.0921741		253.322	0.0172666	0.0154366	0.0141524	253.423	0.0468374	0.397126	0.406876	0.0881823	0.0558621	254.792	0.00873921	0.00613374	0	254.885	0.0146953	0.0475566	0.155823	0.294494	0.181408	256.648	0.00895097	0.0111708	0.0322683	256.751	0.0262952	0.0901397	0.304275	0.308977	0.0191322
	0.0576646	0.131883	0.0989727		253.523	0.0160809	0.0135635	0.0137411	253.625	0.0446463	0.375893	0.380693	0.080539	0.0515633	254.999	0.00949025	0.00709476	0	255.095	0.0163456	0.0493853	0.154458	0.304294	0.183171	256.861	0.0089032	0.0116993	0.0321574	256.961	0.0292717	0.0937072	0.327788	0.308398	0.0160432
	0.0554422	0.128316	0.100374		253.744	0.0146399	0.0119854	0.0133565	253.844	0.0422707	0.350864	0.353608	0.072633	0.0478262	255.209	0.0103119	0.00785443	0.000229173	255.311	0.0179768	0.0500647	0.149071	0.309323	0.181195	257.062	0.00850991	0.0126531	0.0324227	257.144	0.0304067	0.0980916	0.349014	0.306456	0.0141409
	0.0555028	0.132125	0.101661		253.944	0.0140139	0.010952	0.0131698	254.028	0.0387449	0.325771	0.328318	0.0644607	0.0435118	255.42	0.0102178	0.00866655	0	255.514	0.0197911	0.0508601	0.139892	0.310619	0.178263	257.254	0.00882746	0.014341	0.0329271	257.353	0.0317048	0.100419	0.373194	0.302842	0.0130962
	0.0577961	0.125741	0.0972957		254.145	0.012189	0.00873659	0.013243	254.24	0.0351249	0.298914	0.300967	0.0558022	0.0394204	255.628	0.0111031	0.00869443	0	255.723	0.0217367	0.0516415	0.129088	0.30676	0.171988	257.465	0.00960836	0.0149518	0.0334264	257.563	0.0330019	0.0999062	0.396668	0.29653	0.012624
	0.0355377	0.135109	0.0997447		254.356	0.0108655	0.0079343	0.0134765	254.458	0.0328019	0.274313	0.278531	0.0491022	0.0345545	255.843	0.0115977	0.00859499	0	255.935	0.0234831	0.0527082	0.115126	0.296632	0.162607	257.677	0.00909877	0.0148912	0.0330254	257.767	0.033018	0.0940815	0.418975	0.288822	0.0119998
	0.0278535	0.137421	0.0991387		254.546	0.0111448	0.00756763	0.0141294	254.618	0.0310614	0.255584	0.260991	0.0436226	0.0315601	256.05	0.0120205	0.00884693	0	256.152	0.0255214	0.0555659	0.0996728	0.27597	0.148588	257.88	0.00875018	0.0147984	0.0321621	257.98	0.0324322	0.0845752	0.440949	0.278414	0.0109151
	0.0150158	0.131119	0.0947501		254.727	0.011116	0.00646482	0.0132059	254.824	0.0292497	0.232041	0.238292	0.0370852	0.0274571	256.264	0.0117095	0.00904892	0	256.357	0.026511	0.0570557	0.0835511	0.250575	0.132691	258.081	0.00800492	0.0154881	0.0324294	258.184	0.031714	0.0738399	0.459455	0.268571	0.00945882
	0.0140297	0.132076	0.0986948		254.933	0.0108806	0.00656106	0.0132915	255.027	0.0277832	0.211082	0.218524	0.0309496	0.0249078	256.47	0.0124613	0.00878881	1.42634e-05	256.572	0.0278717	0.0603761	0.0659643	0.216609	0.113311	258.296	0.00698791	0.0147773	0.0317439	258.389	0.032484	0.0597567	0.476401	0.257223	0.00945215
	0.00735131	0.13137	0.0994364		255.146	0.0107963	0.0062797	0.0136751	255.244	0.0266019	0.192593	0.199505	0.0265448	0.0218932	256.686	0.0121258	0.00855271	0.000675694	256.782	0.0283646	0.0628057	0.0483335	0.180492	0.0915752	258.498	0.00659527	0.0149494	0.030514	258.602	0.0331338	0.0488739	0.49145	0.245446	0.00916866
	0.00654903	0.120267	0.107561		255.357	0.0104271	0.00532097	0.0137728	255.45	0.0267984	0.177758	0.183098	0.0234096	0.0197519	256.894	0.0119417	0.00741659	0.0010147	256.986	0.0284906	0.0653554	0.0324109	0.140771	0.0699638	258.722	0.00574369	0.015117	0.0292243	258.821	0.0306114	0.0432566	0.503775	0.233268	0.00823026
	0	0.114622	0.102176		255.562	0.00973809	0.00528891	0.0137617	255.654	0.0260534	0.165521	0.170017	0.0205259	0.0173276	257.099	0.0124214	0.00678228	0.00164764	257.175	0.0296681	0.0690684	0.0197284	0.105866	0.0515191	258.922	0.00576845	0.0151637	0.0279962	259.016	0.0279358	0.0432316	0.510762	0.221883	0.00758983
	0	0.113159	0.101141		255.769	0.00944768	0.00554727	0.0135191	255.872	0.0254095	0.153564	0.158049	0.0180507	0.0144891	257.273	0.0114709	0.00593921	0.00166502	257.357	0.0297066	0.0712757	0.0105951	0.0771767	0.0346744	259.129	0.00602318	0.0145538	0.0270077	259.221	0.0263266	0.053433	0.513189	0.210041	0.00758446
	0.00630421	0.110549	0.0922886		255.991	0.00859508	0.00589727	0.0132297	256.097	0.0235783	0.138501	0.144114	0.0145919	0.013621	257.473	0.0102915	0.00471372	0.00176997	257.573	0.0303944	0.0740766	0.00294078	0.0520287	0.0179143	259.342	0.00550125	0.0151125	0.0267807	259.445	0.024763	0.0781578	0.510371	0.196572	0.00734886
	0.00862438	0.103928	0.0816432		256.217	0.00793492	0.00616725	0.0124168	256.327	0.0217729	0.12414	0.13401	0.0122629	0.0128128	257.676	0.00979869	0.00389822	0.00189666	257.778	0.0314198	0.0773627	0	0.0354218	0.00698737	259.559	0.00595441	0.0151993	0.0262681	259.66	0.0234672	0.113694	0.502112	0.18154	0.00765011
	0.0191826	0.0937145	0.0719428		256.439	0.00827667	0.00692347	0.0120913	256.536	0.0185497	0.110396	0.12087	0.010921	0.0109998	257.89	0.00916106	0.00408717	0.00316759	257.987	0.0311824	0.08009	0	0.0295659	0.000823602	259.76	0.00764572	0.0151372	0.0260844	259.862	0.0226447	0.157626	0.489546	0.167081	0.00763358
	0.0184605	0.0838355	0.065398		256.643	0.00852912	0.00843558	0.0105681	256.726	0.0174546	0.0973961	0.108943	0.00936121	0.00879669	258.093	0.00944499	0.00417064	0.00381227	258.185	0.0320888	0.0828573	0	0.0366608	0	259.974	0.00903858	0.0151805	0.0253304	260.067	0.0240439	0.215119	0.472563	0.152835	0.00829104
	0.0207399	0.0727066	0.0598151		256.842	0.00834165	0.00968346	0.00981349	256.921	0.0167069	0.0871785	0.0998568	0.00814518	0.00763863	258.299	0.00919032	0.00534129	0.00475178	258.384	0.0328003	0.0846388	0	0.055487	0	260.183	0.0102504	0.0148533	0.0233477	260.276	0.0281897	0.284839	0.451889	0.137435	0.00806007
	0.0271531	0.0626294	0.0570345		257.034	0.00724615	0.0101163	0.00784445	257.138	0.0143685	0.0751632	0.0894228	0.00664332	0.00660534	258.491	0.00831508	0.00511795	0.00683172	258.593	0.0321533	0.0847498	0	0.0867086	0.00631037	260.389	0.0124449	0.0150517	0.0220002	260.491	0.0381756	0.363476	0.42624	0.121505	0.008223
	0.0343334	0.0580386	0.0505777		257.238	0.00644969	0.0107128	0.00714083	257.333	0.0112996	0.0687165	0.0832616	0.00471611	0.00493963	258.692	0.00802289	0.00659056	0.00832018	258.795	0.0302343	0.0840623	0.017925	0.128241	0.0211363	260.605	0.0159068	0.0157263	0.0206193	260.708	0.0539275	0.448563	0.397824	0.105588	0.00755149
	0.0433464	0.0519283	0.0441782		257.451	0.00643393	0.0111047	0.00612929	257.543	0.00991864	0.0611884	0.076576	0.00396113	0.00505098	258.908	0.00836195	0.00751478	0.0100111	259.011	0.0281646	0.080881	0.0397107	0.182361	0.0387241	260.82	0.0194106	0.0162173	0.0190136	260.919	0.0734007	0.532435	0.368542	0.0906646	0.00729124
	0.0415903	0.0523674	0.0443205		257.66	0.00619058	0.0111285	0.005855	257.747	0.00738442	0.054045	0.0696099	0.00272618	0.0041039	259.115	0.00774271	0.0074968	0.0109236	259.206	0.0261894	0.0772413	0.0640211	0.237296	0.0582495	261.016	0.0216105	0.016569	0.0178111	261.112	0.0970402	0.610064	0.340473	0.0777585	0.00733058
	0.0467559	0.0532146	0.0458497		257.859	0.00515536	0.0106877	0.00593077	257.956	0.00575623	0.0494011	0.0637085	0.00120219	0.00403741	259.32	0.00790934	0.00890887	0.0117323	259.407	0.0234259	0.0720344	0.0878504	0.295498	0.0786268	261.226	0.0238427	0.0166881	0.0163963	261.329	0.128628	0.687541	0.307099	0.0641602	0.00642123
	0.0436902	0.0473864	0.0409973		258.065	0.00433111	0.0099831	0.00608234	258.163	0.00538668	0.046443	0.0601462	0.0008636	0.0034326	259.521	0.00722525	0.0107304	0.0118507	259.601	0.0211169	0.0677408	0.108868	0.352634	0.100653	261.442	0.0260502	0.0173733	0.0157282	261.534	0.163497	0.756442	0.275587	0.0540762	0.00624139
	0.0492735	0.0596829	0.0262795		258.263	0.00367241	0.00982212	0.00670762	258.355	0.00428235	0.0411313	0.0538856	0.000394083	0.00373026	259.713	0.00737114	0.0114549	0.0124963	259.805	0.0188853	0.0622612	0.130081	0.409975	0.122158	261.654	0.0283695	0.0179841	0.0152542	261.748	0.201814	0.816664	0.241855	0.0438949	0.00535838
	0.0461803	0.0601193	0.0262188		258.464	0.00447601	0.00978658	0.00711402	258.557	0.0033969	0.0389714	0.0500906	0.00039118	0.00506205	259.918	0.00802653	0.0118548	0.0138797	260.014	0.0169078	0.0566845	0.148657	0.467258	0.14409	261.861	0.0304655	0.0180067	0.0148258	261.964	0.244793	0.865979	0.208843	0.0352741	0.00563677
	0.0405212	0.067625	0.0330482		258.671	0.00421109	0.00922701	0.00737104	258.746	0.00189016	0.0336365	0.0449003	0	0.00518617	260.134	0.00852562	0.0122666	0.0146605	260.237	0.0134795	0.0501027	0.166604	0.526423	0.166865	262.077	0.032272	0.0192829	0.0145793	262.179	0.287558	0.901449	0.177171	0.0286022	0.00496509
	0.046146	0.062177	0.0278127		258.836	0.00414563	0.00831832	0.00625429	258.934	0.00140175	0.0316788	0.0407877	0	0.00530872	260.358	0.00869639	0.0130526	0.0141233	260.447	0.0111592	0.0447795	0.180488	0.579131	0.186968	262.277	0.0333831	0.0188147	0.0127506	262.379	0.327711	0.918917	0.149988	0.023586	0.00430025
	0.048969	0.059815	0.020416		259.046	0.00352357	0.00655979	0.00574403	259.148	0.000112778	0.0271453	0.0369547	0.000237458	0.00570925	260.559	0.0087077	0.0134392	0.0143768	260.653	0.00973874	0.0399795	0.193283	0.630085	0.206022	262.492	0.0343869	0.0192676	0.012092	262.584	0.365774	0.921734	0.123412	0.0201648	0.00373842
	0.0504169	0.0575871	0.0110175		259.249	0.00321016	0.00573249	0.00528597	259.351	0.000298045	0.0256205	0.0336638	0.000348045	0.00571624	260.765	0.00852678	0.0134468	0.0140272	260.869	0.00803145	0.0347011	0.200935	0.674593	0.223501	262.698	0.0341155	0.0188536	0.0110899	262.801	0.400398	0.907992	0.0984818	0.017482	0.00267159
	0.0628566	0.0581282	0.0165836		259.471	0.00235438	0.00438627	0.00454603	259.575	0.000848578	0.0231993	0.0319528	0.000599436	0.00583845	260.98	0.00905306	0.0131614	0.0142136	261.076	0.00676759	0.0307557	0.208234	0.710665	0.23716	262.913	0.033103	0.0184819	0.0104712	263.016	0.430273	0.879539	0.0778293	0.0150362	0.00221668
	0.0517002	0.0684959	0.0192165		259.69	0.00209324	0.00282762	0.00402712	259.771	0.000444072	0.0206489	0.0283009	0	0.00454854	261.189	0.00870755	0.0136412	0.0138046	261.283	0.00579205	0.0278283	0.213874	0.740837	0.248504	263.129	0.0316898	0.0178162	0.0105319	263.225	0.452884	0.834727	0.0610495	0.0118827	0.00209489
	0.0446327	0.0769039	0.0173984		259.884	0.0019985	0.00194446	0.00371684	259.992	0.000911572	0.0182975	0.0271877	0	0.00455347	261.373	0.00851114	0.013916	0.0129434	261.461	0.00467678	0.0252928	0.217819	0.765807	0.258375	263.338	0.0297507	0.0163695	0.00971547	263.433	0.468928	0.778454	0.0475274	0.0114273	0.00210278
	0.0457876	0.08176	0.0199265		260.092	0.00276354	0.00116602	0.00310268	260.2	0.00130828	0.0161273	0.0242996	0	0.00457655	261.579	0.00774522	0.0137182	0.012345	261.673	0.00478902	0.0223642	0.219765	0.78767	0.264953	263.549	0.0282609	0.015211	0.00893327	263.646	0.478774	0.707888	0.0387576	0.0104047	0.00243263
	0.0385101	0.0749052	0.0252774		260.313	0.00192942	0.000130613	0.00209579	260.413	0.00101893	0.0133864	0.0221867	0	0.0044319	261.773	0.00648368	0.0142682	0.0126679	261.854	0.00478964	0.0222929	0.221331	0.799943	0.269348	263.758	0.0261193	0.0136825	0.00777129	263.854	0.47867	0.629151	0.0308712	0.00921721	0.00308117
	0.0271767	0.0801031	0.02957		260.513	0.00147727	0.00072796	0.00220345	260.614	0.000243396	0.00968064	0.0181231	0.000506943	0.00368514	261.963	0.00632966	0.0136264	0.0117698	262.065	0.00576344	0.0221596	0.223914	0.813349	0.271467	263.967	0.0239854	0.0119428	0.00689624	264.062	0.469838	0.54559	0.0248761	0.00871404	0.0030234
[truncated: 5,018 more rows]

## Sheet: Fig2
Fig2c												Fig2d
[truncated: 240 more rows]
[truncated: 14 more columns]

## Sheet: Fig3
Fig3d-j
[truncated: 180 more rows]
[truncated: 190 more columns]

## Sheet: Fig4
Fig4b
[truncated: 15 more rows]

[truncated: 9 more sheets: Fig5, Fig6, Supplementary Figure 1, Supplementary Figure 2, Supplementary Figure 3, Supplementary Figure 4, Supplementary Figure 5, Supplementary Figure 7, Supplementary Figure 8]
